# Supplementary material for: Predisposing factors to the practice of self-medication in Brazil: Results from the National Survey on Access, Use and Promotion of Rational Use of Medicines (PNAUM)
Source: PLoS One. 2017 Dec 8;12(12):e0189098. doi: 10.1371/journal.pone.0189098 (PMC5722370; doi:10.1371/journal.pone.0189098)
Supplement: S1 File — (XLS) [file pone.0189098.s001.xls]

## Sheet: Database
cluster	weight	questionnaire	coderesidence	orderperson	region	gender	agerange	schooling	race	marital	incomepc	chronic	health	available	knowing	previous	read	access	selfmed	declaration
114905003	498	1	1	1	1	0	7	1	1	2		1	1	1	0	1	0	0	0	1
114905003	545	3	1	2	1	0	1	1	1	3	3	0							0	2
114905003	683	1	2	1	1	0	5	3	1	1	4	0	3	1	0	1	0	0	0	1
114905003	1534	1	2	2	1	1	5	2	1	1		0	3	1	1	1	0	0	0	1
114905003	1534	1	3	1	1	1	6	1	4	1	3	0	3	1	0	1	1	0	0	1
114905003	683	1	3	2	1	0	5	1	4	1		1	2						1	2
114905003	3178	1	5	1	1	1	4	3	1	1	4	0	4						0	2
114905003	683	1	6	1	1	0	6	1	4	1	4	0	3	1	0	1	0	0	0	1
114905003	1534	1	6	2	1	1	6	1	4	1		0	3	1	0	1	0	0	0	1
114905003	3178	1	7	2	1	1	4	2	4	1	3	0	3						0	2
114905003	1534	1	9	1	1	1	5	2	3	1	2	0	3	1	0	1	1	0	0	1
114905003	535	1	10	1	1	1	7	2	4	2	4	0	3	1	1	1	0	0	0	1
114905003	683	1	11	1	1	0	6	2	4	1	4	1	3						0	2
114905003	1534	1	11	2	1	1	6	2	4	1		0	4						0	2
114905003	683	1	13	1	1	0	6	2	4	1		0	3	1	0	1	0	0	0	1
114905003	1534	1	13	2	1	1	6	3	4	1	4	1	2	1	0	1	0	0	0	1
114905003	3178	1	14	2	1	1	3	2	5	3	2	0	3	1	0	1	0	0	0	1
114905003	535	1	16	1	1	1	8	1	4	2	4	1	2	1	0	1	0	0	0	1
114905003	1534	1	17	1	1	1	6	2	3	1	3	0	3	1	0	1	1	0	1	1
114905003	498	1	18	1	1	0	8	1	4	1	4	1	2						0	2
114905003	535	1	18	2	1	1	8	1	4	1		1	2						0	2
114905003	1534	1	18	4	1	1	6	1	4	3		0	4						0	2
114905003	3178	1	19	1	1	1	4	2	1	1	3	0	3	1	1	1	0	0	0	1
114905003	3178	1	20	1	1	1	4	2	4	1	1	0	3	0	0	0	0	0	0	1
114905003	545	3	20	5	1	0	1	1	1	5		0		0	0	0	0	0	0	1
114905003	3178	1	22	1	1	1	4	2	1	1	3	0	3	1	0	1	0	0	0	1
114905003	3178	1	23	3	1	1	4	3	1	1	4	0	3						0	2
114905003	683	1	23	4	1	0	5	2	4	1		0	4						0	2
114905003	1534	1	24	1	1	1	5	2	1	1	4	0	3	1	0	1	0	0	0	1
114905003	683	1	24	2	1	0	5	2	4	1		0	3	1	0	1	0	0	0	1
114905003	683	1	25	1	1	0	5	3	4	1	4	1	3						0	2
114905003	683	1	28	1	1	0	5	2	1	1	4	1	2	1	0	1	1	0	0	1
114905003	3178	1	28	2	1	1	4	2	1	1		0	3						0	2
114905003	545	3	28	4	1	1	1	1	1	5		0		0	0	0	0	0	0	1
114905003	3178	1	29	2	1	1	4	2	4	1	4	0	4						0	2
114905003	535	1	33	1	1	1	7	1	1	2	3	0	3	1	0	1	0	0	0	1
114905003	3178	1	34	1	1	1	3	3	1	3	4	1	3	1	1	1	0	1	0	1
114905003	3178	1	36	1	1	1	4	2	4	1	2	0	3	1	1	1	1	1	1	1
114905003	1534	1	37	1	1	1	6	3	1	1	4	0	3	1	0	1	0	0	0	1
114905003	683	1	37	2	1	0	6	2	4	1		0	3	1	1	1	1	0	0	1
114905003	683	1	38	1	1	0	5	2	1	1	4	0	3	0	0	0	0	0	0	1
114905003	3178	1	38	2	1	1	4	2	1	1		0	3	1	0	1	0	0	0	1
114905003	3178	1	39	1	1	1	3	3	4	2	4	0	4						0	2
114905003	535	1	40	1	1	1	8	1	2	2	4	1	2	0	0	0	0	0	0	1
114905003	1534	1	42	1	1	1	5	2	4	3	2	0	3						0	2
114905003	3178	1	42	2	1	1	3	1	4	3		0	4	1	0	1	1	0	0	1
114905003	3178	1	42	3	1	1	3	2	4	3		0	3	1	0	0	0	0	0	1
114905003	545	3	42	6	1	1	1	1	4	5		0							0	2
114905003	545	3	42	7	1	1	1	1	4	5		0							0	2
114905003	1534	1	44	1	1	1	5	1	1	1	3	1	2						0	2
114905003	545	3	44	2	1	1	1	1	1	3		0							0	2
114905003	3178	1	46	1	1	1	4	2	1	2	3	0	4	1	1	1	1	1	1	1
114905003	545	3	46	2	1	0	1	1	1	5		0							0	2
114905003	3178	1	47	1	1	1	4	2	1	2	3	0	3	1	0	0	0	0	0	1
114905003	545	3	47	3	1	1	1	1	1	3		0							0	2
114905003	498	1	48	2	1	0	7	1	1	1	4	1	2	1	0	0	0	0	0	1
114905003	1534	1	48	3	1	1	5	1	1	1		0	4	1	0	1	0	0	0	1
114905003	3178	1	49	2	1	1	4	3	1	1	4	0	3	1	0	0	0	0	0	1
114905003	683	1	50	3	1	0	5	3	1	1	4	0	3	1	0	0	0	0	0	1
114905003	3178	1	50	4	1	1	4	2	4	1		0	3	1	0	0	0	0	0	1
114905003	535	1	51	1	1	1	8	1	1	2		1	3	0	0	0	0	0	0	1
114905003	3178	1	54	1	1	1	3	2	1	1		0	3	1	1	1	0	0	0	1
114905003	683	1	54	2	1	0	6	1	1	1		0	3	1	1	1	0	0	0	1
114905003	545	3	54	3	1	1	1	1	1	5	4	0		1	0	1	0	1	0	1
114905003	3178	1	56	1	1	1	3	3	4	2	4	0	4						0	2
114905003	498	1	57	1	1	0	7	3	1	1	4	1	1	1	0	1	0	0	0	1
114905003	1534	1	57	2	1	1	6	2	1	1		0	3	1	1	1	0	0	0	1
114905003	8832	1	59	1	1	0	4	3	4	3	4	0	4	0	0	0	0	0	0	1
114905003	1534	1	60	1	1	1	6	1	4	2	4	0	3						0	2
114905003	535	1	61	1	1	1	8	1	1	2	3	1	2	0	0	0	0	0	0	1
114905003	8832	1	62	1	1	0	4	1	4	2	4	0	3	1	0	0	0	0	1	1
114905003	1534	1	65	1	1	1	6	1	1	1	4	1	4	1	0	1	0	0	0	1
114905003	498	1	65	2	1	0	7	2	1	1		0	3	1	1	1	0	0	0	1
114905003	535	1	68	1	1	1	7	1	4	1	2	1	3	1	1	1	0	0	0	1
114905003	498	1	68	2	1	0	7	1	4	1		0	4						0	2
114905003	1534	1	70	1	1	1	5	3	1	1	4	0	3	0	0	0	0	0	0	1
114905003	683	1	70	2	1	0	6	2	1	1		0	3						0	2
114905003	8832	1	71	1	1	0	3	3	1	3	4	0	3	1	0	1	0	0	0	1
114905003	3178	1	73	1	1	1	3	1	1	2	3	0	4	1	0	1	1	0	0	1
114905003	1534	1	74	1	1	1	5	2	1	2	4	0	3	1	0	1	0	0	0	1
114905003	3178	1	75	1	1	1	4	2	4	1	3	0	3	1	0	0	0	0	0	1
114905003	8832	1	75	2	1	0	4	3	4	1		0	4	1	0	0	0	0	0	1
114905003	545	3	75	3	1	0	1	1	1	5		0		1	0	0	0	0	0	1
114905003	545	3	75	4	1	0	1	1	1	5		0							0	2
114905003	498	1	76	1	1	0	8	1	1	2	4	1	3						0	2
114905003	3178	1	77	1	1	1	4	2	4	1	4	0	3	1	1	1	0	0	0	1
114905003	683	1	78	1	1	0	6	1	1	2	3	0	4	1	0	1	0	0	0	1
114905003	3178	1	81	1	1	1	3	3	4	3	4	0	3						0	2
114905003	1534	1	84	1	1	1	6	2	4	2	4	0	4						0	2
114905003	1534	1	85	1	1	1	5	1	1	2	2	1	2						0	2
114905003	1534	1	86	1	1	1	5	2	2	1	4	0	4	1	0	1	1	0	1	1
114905003	683	1	86	2	1	0	5	2	1	1		0	4						1	2
114905040	3178	1	87	1	1	1	3	2	4	3	4	0	4						0	2
114905040	683	1	88	1	1	0	5	2	4	1	4	0	4						0	2
114905040	1534	1	88	2	1	1	5	1	1	1		1	4						0	2
114905040	3178	1	88	3	1	1	3	1	1	3		0	4						0	2
114905040	3178	2	88	4	1	1	3	2	3	3		0	4						0	2
114905040	545	3	88	5	1	1	1	1	3	5		0							0	2
114905040	1534	1	90	1	1	1	6	1	1	1	4	1	3						0	2
114905040	683	1	90	2	1	0	6	1	1	1		0	3						0	2
114905040	3178	1	93	1	1	1	4	2	2	1	4	0	3	1	1	1	0	0	0	1
114905040	683	1	93	2	1	0	5	2	4	1		0	3	1	1	1	0	0	0	1
114905040	535	1	95	1	1	1	7	1	1	2	3	0	4						0	2
114905040	683	1	96	1	1	0	6	2	4	1		0	3	1	1	1	0	0	0	1
114905040	3178	1	96	2	1	1	3	2	4	3	3	1	3	1	0	1	0	0	0	1
114905040	1534	1	96	3	1	1	5	1	1	1		1	1	1	0	1	0	0	0	1
114905040	3178	1	97	1	1	1	3	3	4	1	4	0	3						0	2
114905040	545	3	97	3	1	1	1	1	1	5		0							0	2
114905040	1534	1	98	1	1	1	6	2	4	2	4	1	2						0	2
114905040	3178	1	98	2	1	1	3	3	1	3		0	4						0	2
114905040	3178	1	98	3	1	1	3	2	1	3		0	4						0	2
114905040	535	1	100	1	1	1	7	1	1	2	4	1	1	1	0	1	0	0	0	1
114905040	683	1	102	1	1	0	5	1	3	1	4	0	3	0	0	0	0	0	0	1
114905040	1534	1	102	3	1	1	5	2	4	1		0	4						0	2
114905040	3178	1	104	1	1	1	4	2	1	1	4	0	3						0	2
114905040	545	3	104	3	1	0	1	1	1	5		0							0	2
114905040	498	1	105	1	1	0	8	1	4	2	3	1	4	1	0	1	0	0	1	1
114905040	498	1	105	2	1	0	7	1	4	3		1	3	0	0	0	0	0	0	1
114905040	1534	1	107	1	1	1	6	2	1	2	3	0	3	1	0	1	0	0	0	1
114905040	3178	1	108	1	1	1	3	1	1	1	2	0	3						0	2
114905040	498	1	109	1	1	0	8	1	1	1	4	1	3	1	0	0	0	0	0	1
114905040	535	1	109	2	1	1	7	1	1	1		1	3						0	2
114905040	1534	1	109	3	1	1	6	3	1	2		0	3						0	2
114905040	683	1	110	1	1	0	5	2	4	1	2	1	3						1	2
114905040	1534	1	110	2	1	1	5	1	99			0	3						0	2
114905040	545	3	110	3	1	0	1	1	1	3		0
114905040	1534	1	112	1	1	1	5	1	1	2	2	0	1	1	0	1	0	0	1	1
114905040	3178	1	113	1	1	1	3	2	1	3		0	3						0	2
114905040	1534	1	113	2	1	1	5	1	1	2	1	1	3						0	2
114905040	545	3	113	3	1	1	1	1	1	5		0							0	2
114905040	498	1	114	1	1	0	8	1	4	2	4	1	2	0	0	0	0	0	0	1
114905040	3178	1	114	2	1	1	4	3	4	3		0	4	1	0	1	1	0	0	1
114905040	3178	1	117	1	1	1	3	2	1	1	2	0	2	0	0	0	0	0	0	1
114905040	545	3	117	3	1	0	1	1	1	5		0							0	2
114905040	3178	1	119	1	1	1	3	2	1	3	4	0	3	1	1	1	0	0	0	1
114905040	3178	1	121	1	1	1	4	2	4	1	2	0	2	1	1	1	1	0	1	1
114905040	1534	1	123	1	1	1	6	1	2	1	4	1	2	1	0	1	1	0	1	1
114905040	683	1	123	2	1	0	6	1	3	1		1	2	0	0	0	0	0	0	1
114905040	3178	1	125	1	1	1	4	1	4	2	1	0	3	1	0	1	0	0	0	1
114905040	1534	1	128	1	1	1	6	1	4	2	3	0	3						0	2
114905040	498	1	130	1	1	0	7	1	4	1	3	0	3						0	2
114905040	535	1	130	2	1	1	7	1	4	1		1	3						0	2
114905040	683	1	131	1	1	0	6	1	4	2	1	0	1	1	1	1	0	0	0	1
114905040	683	1	132	1	1	0	5	1	4	1	3	0	3	1	0	1	0	0	0	1
114905040	3178	1	132	2	1	1	4	1	1	1		0	3	1	1	1	0	0	1	1
114905040	683	1	136	1	1	0	5	1	1	3	3	1	2	0	0	0	0	0	0	1
114905040	3178	1	138	1	1	1	4	1	2	2	2	0	4	1	1	1	0	0	0	1
114905040	4881	1	138	2	1	0	2	2	1	3		0	4	1	0	1	0	0	1	1
114905040	545	3	138	3	1	0	1	1	3	5		0		1	0	1	0	0	0	1
114905040	535	1	139	1	1	1	8	1	1	1	3	1	3						0	2
114905040	498	1	139	2	1	0	8	1	1	1		1	2						0	2
114905040	3178	1	140	1	1	1	3	1	4	1		0	3						0	2
114905040	545	3	140	3	1	1	1	1	1	5	3	0							0	2
114905040	3178	1	141	2	1	1	4	1	4	1	2	0	3	1	1	1	0	0	0	1
114905040	545	3	141	3	1	0	1	1	1	5		0		1	1	1	0	0	0	1
114905040	3178	1	143	1	1	1	4	2	4	1	2	0	3	1	0	0	0	0	0	1
114905040	4881	3	143	3	1	1	2	1	1	5		0							0	2
114905040	4881	3	143	4	1	1	1	1	4	5		0							0	2
114905040	545	3	143	5	1	1	1	1	1	5		0							0	2
114905040	545	3	143	6	1	1	1	1	4	5		0							0	2
114905040	683	1	144	1	1	0	6	1	4	1	4	1	3						0	2
114905040	1534	1	144	2	1	1	5	3	1	1		0	3						0	2
114905040	3178	1	145	1	1	1	4	2	1	1		0	3	1	0	1	0	0	0	1
114905040	683	1	145	2	1	0	6	2	1	1		0	3	1	1	1	0	0	0	1
114905040	545	3	145	3	1	1	1	1	1	5	4	1							0	2
114905040	3178	1	148	1	1	1	3	2	1	3		0	4	0	0	0	0	0	0	1
114905040	3178	1	150	1	1	1	4	3	4	1	4	0	3	1	1	1	0	0	0	1
114905040	545	3	150	3	1	1	1	1	1	5		0							0	2
114905040	535	1	151	1	1	1	8	3	1	2	3	1	2						0	2
114905040	3178	1	152	1	1	1	4	3	4	2	2	0	4	0	0	0	0	0	0	1
114905040	1534	1	153	1	1	1	5	2	1	2	4	0	4	0	0	0	0	0	0	1
114905040	683	1	154	1	1	0	5	1	4	1	3	0	3	1	0	1	0	0	0	1
114905040	3178	1	154	2	1	1	4	2	1	1		0	3	1	0	1	0	0	0	1
114905040	1534	1	156	1	1	1	5	3	4	2	4	1	2						0	2
114905040	3178	1	157	1	1	1	3	2	3	1	4	0	2						0	2
114905040	545	3	157	3	1	1	1	1	3	5		0							0	2
114905040	535	1	158	1	1	1	7	2	4	2	3	1	2						0	2
114905040	3178	1	158	2	1	1	3	3	4	3		0	4						0	2
114905040	3178	1	160	1	1	1	4	2	1	2	4	0	3	1	1	1	0	0	0	1
114905040	535	1	161	1	1	1	8	1	2	2	3	1	2	0	0	0	0	0	0	1
114905040	683	1	163	1	1	0	5	2	4	2	4	0	4						0	2
114905040	683	1	165	1	1	0	5	2	1	1	4	0	4						0	2
114905040	1534	1	165	2	1	1	5	1	1	1		1	1	1	1	1	0	0	0	1
114905040	3178	1	165	3	1	1	3	2	1	3		0	3	1	1	1	0	0	0	1
114905040	3178	1	166	1	1	1	3	2	1	3	4	0	4						0	2
114905040	3178	1	167	2	1	1	3	2	1	1		0	3	1	1	1	0	0	0	1
114905040	683	1	167	3	1	0	5	3	1	2	4	0	3	1	1	1	0	0	0	1
114905040	535	1	168	1	1	1	7	3	3	1	4	1	4	1	0	1	1	0	0	1
114905040	498	1	168	2	1	0	7	3	1	1		0	4						0	2
114905040	1534	1	169	1	1	1	5	3	3	2	4	0	4						0	2
114905040	498	1	169	3	1	0	8	2	4	2		0	4	1	0	0	0	0	0	1
114905040	1534	1	171	1	1	1	5	1	2	1	1	0	3	1	1	1	0	0	0	1
114905040	683	1	171	2	1	0	5	2	4	1		0	2	1	0	1	0	0	0	1
114905040	498	1	172	1	1	0	7	1	4	1	2	1	2						0	2
114905040	535	1	172	2	1	1	7	1	4	1		0	2	1	1	1	0	0	0	1
114905040	683	1	172	3	1	0	5	1	1	2		1	1						0	2
112205004	467	1	174	2	1	1	8	1	4	2	2	1	2						0	2
112205004	683	1	174	3	1	0	5	1	4	3		0	3						0	2
112205004	554	1	174	4	1	1	4	1	4	2		0	4						0	2
112205004	545	3	174	5	1	1	1	1	4	5		0							0	2
112205004	498	1	175	1	1	0	7	1	2	2	4	1	4	1	0	1	0	0	1	1
112205004	683	1	176	1	1	0	6	1	4	1	4	0	2	1	1	1	1	1	0	1
112205004	535	1	176	2	1	1	6	1	4	1		0	3	1	1	1	0	0	0	1
112205004	683	1	178	1	1	0	5	1	2	3	4	0	3	1	1	1	1	0	0	1
112205004	554	1	179	2	1	1	3	1	1	1	4	1	3	1	1	1	0	0	0	1
112205004	535	1	181	1	1	1	6	2	1	2	4	0	3	1	1	1	1	0	0	1
112205004	683	1	182	1	1	0	5	3	1	2	3	0	3	1	0	1	0	0	0	1
112205004	467	1	183	1	1	1	7	3	1	2	4	1	3	1	0	1	1	0	0	1
112205004	683	1	184	1	1	0	5	2	4	1	3	0	3	0	0	0	0	0	0	1
112205004	535	1	184	2	1	1	5	3	4	1		0	3	1	1	1	1	1	0	1
112205004	554	1	185	1	1	1	3	2	2	1	3	0	3	1	0	1	0	0	0	1
112205004	498	1	185	3	1	0	7	1	4	2		1	2	1	0	1	0	0	0	1
112205004	545	3	185	4	1	0	1	1	4	5		0		1	0	1	0	0	0	1
112205004	545	3	185	5	1	0	1	1	4	5		0		1	0	1	0	0	0	1
112205004	498	1	186	1	1	0	7	1	3	1		0	4	1	0	1	1	0	1	1
112205004	535	1	186	2	1	1	6	2	3	1	3	0	3	1	1	1	1	0	1	1
112205004	554	1	188	1	1	1	4	1	4	3	4	0	4	1	0	0	0	0	0	1
112205004	554	1	189	1	1	1	3	2	1	1	4	0	4						0	2
112205004	498	1	190	1	1	0	8	1	4	1	4	1	3						0	2
112205004	467	1	190	2	1	1	7	2	4	1		0	3						0	2
112205004	467	1	192	1	1	1	8	2	4	2	4	1	2						0	2
112205004	467	1	193	1	1	1	8	1	1	1	4	1	3						0	2
112205004	498	1	193	2	1	0	8	3	4	1		1	2	1	0	1	0	0	0	1
112205004	535	1	195	1	1	1	6	1	1	2	4	1	3	0	0	0	0	0	0	1
112205004	498	1	199	2	1	0	8	1	4	1		1	3						0	2
112205004	535	1	199	3	1	1	6	1	4	2		0	3						0	2
112205004	535	1	201	1	1	1	5	2	3	2	4	0	4	1	1	0	0	0	0	1
112205004	683	1	202	1	1	0	5	1	2	2	2	1	2						0	2
112205004	535	1	202	2	1	1	5	1	2	1		0	4	0	0	0	0	0	0	1
112205004	554	1	204	1	1	1	4	2	4	3	3	0	3	1	0	0	0	0	0	1
112205004	554	1	205	1	1	1	4	1	4	3	4	0	4						0	2
112205004	683	1	207	1	1	0	5	2	1	3		0	3	1	1	1	0	0	0	1
112205004	683	1	207	2	1	0	6	1	1	1		1	3						0	2
112205004	535	1	207	3	1	1	5	3	4	1		0	3	1	1	1	0	0	0	1
112205004	498	1	208	1	1	0	8	3	4	2	4	1	3	0	0	0	0	0	0	1
112205004	535	1	208	2	1	1	6	3	4	3		0	2	1	0	1	1	0	1	1
112205004	554	1	209	1	1	1	3	3	4	3	4	0	4						0	2
112205004	498	1	210	1	1	0	7	1	2	2	4	0	3						0	2
112205004	467	1	211	1	1	1	8	2	4	1	2	1	2						0	2
112205004	498	1	211	2	1	0	8	3	4	1		1	2						0	2
112205004	467	1	212	1	1	1	8	1	1	2	4	0	1	1	1	1	0	0	0	1
112205004	683	1	213	1	1	0	6	1	4	1	3	0	3						0	2
112205004	535	1	213	2	1	1	5	1	4	1		0	4						0	2
112205004	554	1	215	1	1	1	3	1	1	1	3	0	4	0	0	0	0	0	0	1
112205004	545	3	215	3	1	1	1	1	4	5		1							0	2
112205004	535	1	216	1	1	1	6	2	1	1	4	0	3	1	1	1	0	0	0	1
112205004	498	1	216	2	1	0	8	3	1	1		1	3	1	1	1	0	0	0	1
112205004	535	1	218	1	1	1	6	1	4	2	3	0	4						0	2
112205004	554	1	219	2	1	1	4	3	4	1	4	0	3						0	2
112205004	683	1	221	1	1	0	6	1	1	1	4	1	3						0	2
112205004	535	1	221	2	1	1	5	2	1	1		1	3						0	2
112205004	554	1	223	2	1	1	3	2	1	1	4	0	3	1	1	1	0	0	0	1
112205004	467	1	226	1	1	1	7	1	4	2	2	1	2	1	0	1	1	0	0	1
112205004	554	1	226	2	1	1	4	2	4	3		0	4						0	2
112205004	683	1	226	3	1	0	5	3	4	3		1	3						0	2
112205004	683	1	227	2	1	0	6	2	1	2	4	0	3	1	0	1	0	0	0	1
112205004	467	1	229	1	1	1	7	2	1	2	4	1	2	1	1	1	0	0	0	1
112205004	467	1	231	1	1	1	8	2	3	2	3	0	2	1	0	1	1	0	1	1
112205004	554	1	232	2	1	1	3	2	1	1	4	0	3	1	1	1	1	0	0	1
112205004	554	1	235	1	1	1	3	1	1	1	4	0	3	1	1	1	0	0	0	1
112205004	545	3	235	3	1	0	1	1	4	5		0							0	2
112205004	498	1	236	1	1	0	8	2	1	1		0	2	1	1	1	0	0	0	1
112205004	467	1	236	2	1	1	8	2	1	1	4	0	3	1	1	1	0	0	0	1
112205004	554	1	237	1	1	1	3	2	1	3	4	0	4						0	2
112205004	683	1	240	1	1	0	6	1	4	3	4	0	3						1	2
112205004	535	1	241	1	1	1	5	1	4	2	3	0	3	1	1	1	0	0	0	1
112205004	467	1	242	1	1	1	7	2	1	2	4	1	3						0	2
112205004	467	1	242	2	1	1	7	3	1	2		1	2						0	2
112205004	683	1	243	1	1	0	6	2	4	1	4	0	3	1	1	1	0	0	0	1
112205004	535	1	243	2	1	1	6	1	1	1		0	3	1	1	1	0	0	0	1
112205004	554	1	250	1	1	1	4	1	4	3	4	0	4	1	0	1	1	0	1	1
112205004	467	1	252	1	1	1	8	2	2	2	4	1	2	1	0	1	0	0	0	1
112205004	535	1	254	1	1	1	5	3	1	1	4	1	3						0	2
112205004	683	1	254	2	1	0	6	2	4	1		0	3						0	2
112205004	554	1	256	2	1	1	3	1	1	1	3	0	3	1	1	1	1	0	0	1
112205004	535	1	257	1	1	1	5	2	4	2	4	0	3						0	2
112205070	554	1	259	1	1	1	4	1	4	1	2	0	3	1	0	0	0	0	0	1
112205070	545	3	259	3	1	1	1	1	4	5		0		1	0	0	0	0	0	1
112205070	535	1	259	4	1	1	6	2	4	2		0	3	1	0	0	0	0	0	1
112205070	535	1	262	1	1	1	5	1	1	2	4	0	4	1	0	1	1	0	0	1
112205070	498	1	263	1	1	0	7	2	4	2	4	1	2						0	2
112205070	535	1	268	1	1	1	6	1	3	2	4	0	4	1	0	1	1	0	0	1
112205070	498	1	269	1	1	0	8	2	4	2	4	0	3	1	0	0	0	0	0	1
112205070	683	1	270	1	1	0	6	1	4	1	4	0	3						0	2
112205070	535	1	270	2	1	1	6	1	4	1		1	2	1	0	0	0	0	0	1
112205070	554	1	270	3	1	1	3	1	4	3		0	4	1	0	0	0	0	0	1
112205070	683	1	272	1	1	0	5	3	4	1	2	0	3	1	0	1	0	0	0	1
112205070	554	1	272	2	1	1	4	2	4	1		0	3	1	0	1	0	0	0	1
112205070	498	1	273	1	1	0	7	2	2	2	2	1	2						0	2
112205070	554	1	274	1	1	1	4	1	4	1	2	0	3	1	0	1	1	0	0	1
112205070	1643	1	274	2	1	0	4	1	4	1		1	3	1	0	1	0	0	0	1
112205070	545	3	274	4	1	1	1	1	4	5		0		1	0	1	1	0	0	1
112205070	683	1	275	1	1	0	5	1	4	1	3	0	3	1	1	1	0	0	0	1
112205070	535	1	275	2	1	1	5	2	4	1		0	3	1	1	1	0	0	0	1
112205070	545	3	275	4	1	0	1	1	1	5		0							0	2
112205070	498	1	276	1	1	0	8	1	4	1	3	1	3	1	0	1	0	0	0	1
112205070	467	1	276	2	1	1	8	2	4	1		1	2	0	0	0	0	0	0	1
112205070	554	1	277	1	1	1	3	2	4	2	2	0	4	1	0	0	0	0	0	1
112205070	545	3	277	2	1	0	1	1	4	5		0							0	2
112205070	467	1	278	1	1	1	7	1	4	2	4	1	2	1	0	1	0	0	0	1
112205070	554	1	279	1	1	1	4	1	1	1	3	0	3	1	1	1	0	0	0	1
112205070	683	1	279	2	1	0	5	2	4	1		0	3	1	0	1	0	0	0	1
112205070	535	1	280	1	1	1	5	1	4	1	2	0	2	1	0	1	0	0	0	1
112205070	545	3	280	2	1	0	1	1	4	5		0		1	0	1	0	0	0	1
112205070	683	1	280	3	1	0	5	2	1	1		0	3						0	2
112205070	554	1	282	1	1	1	4	2	4	2	3	0	4	1	0	0	0	0	0	1
112205070	545	3	282	2	1	0	1	1	4	5		0		1	0	0	0	0	0	1
112205070	498	1	283	1	1	0	8	1	4	1	4	1	2	1	0	1	0	0	0	1
112205070	535	1	283	2	1	1	6	1	4	1		1	1	1	0	1	0	0	0	1
112205070	554	1	284	1	1	1	3	2	4	2	4	0	4						0	2
112205070	554	1	285	3	1	1	4	1	4	1	4	0	4	1	0	1	0	0	0	1
112205070	554	1	286	1	1	1	4	1	4	1		0	3						0	2
112205070	498	1	288	1	1	0	7	3	4	1	2	0	3	1	0	1	0	0	0	1
112205070	535	1	288	2	1	1	6	3	1	1		1	2	1	0	1	0	0	0	1
112205070	683	1	289	1	1	0	5	2	4	2	2	0	3						0	2
112205070	683	1	290	1	1	0	6	1	4	1	2	0	3						0	2
112205070	554	1	290	2	1	1	3	1	1	1		0	3	1	0	1	0	0	0	1
112205070	545	3	290	3	1	0	1	1	4	5		0							0	2
112205070	467	1	291	1	1	1	8	2	4	2	3	0	3						0	2
112205070	554	1	292	1	1	1	4	1	4	2	3	0	4	1	0	1	1	0	0	1
112205070	545	3	292	2	1	0	1	1	1	5		0		1	0	1	0	0	0	1
112205070	545	3	293	2	1	0	1	1	1	5	4	0		1	1	1	0	0	0	1
112205070	498	1	295	1	1	0	7	1	4	1	2	1	1	1	0	1	0	0	0	1
112205070	535	1	295	2	1	1	5	1	1	1		0	3	1	1	0	0	0	0	1
112205070	1643	1	295	3	1	0	3	2	4	2		0	3	1	0	1	0	0	0	1
112205070	554	1	295	4	1	1	3	1	1	2		0	3	1	1	1	0	0	0	1
112205070	1643	1	297	1	1	0	3	1	4	3		0	3	1	0	1	0	0	0	1
112205070	535	1	298	2	1	1	5	2	4	1	4	0	3	1	0	1	0	0	0	1
112205070	1643	1	300	1	1	0	3	2	4	3	2	0	4	1	0	0	0	0	0	1
112205070	554	1	300	2	1	1	3	2	4	3		0	4	1	0	0	0	0	0	1
112205070	1643	1	300	3	1	0	3	2	4	3		0	3	1	1	1	1	0	0	1
112205070	683	1	300	4	1	0	6	1	4	1		0	3	1	0	0	0	0	0	1
112205070	535	1	300	5	1	1	6	2	4	1		0	3	1	1	1	0	0	1	1
112205070	683	1	303	2	1	0	5	1	4	2		0	3	1	0	1	0	0	0	1
112205070	683	1	305	1	1	0	6	1	4	3	4	0	3	1	0	1	0	0	0	1
112205070	498	1	308	1	1	0	7	1	4	1	4	0	3	0	0	0	0	0	0	1
112205070	535	1	308	2	1	1	6	2	4	1		0	3	0	0	0	0	0	0	1
112205070	683	1	309	1	1	0	6	1	1	2	4	0	4	1	0	1	1	0	0	1
112205070	535	1	310	1	1	1	5	2	3	1	4	1	3	1	0	1	1	0	0	1
112205070	683	1	310	2	1	0	5	1	4	1		0	3	1	0	1	1	0	0	1
112205070	554	1	311	2	1	1	3	1	1	1	4	0	3	1	1	1	0	0	0	1
112205070	545	3	311	3	1	0	1	1	1	5		0		0	0	1	0	0	0	1
112205070	535	1	312	1	1	1	5	3	1	2	3	0	3	1	0	1	0	0	0	1
112205070	554	1	313	1	1	1	4	2	4	2	1	1	3	1	0	1	0	0	0	1
112205070	535	1	314	1	1	1	6	2	4	1	3	1	2	1	0	1	0	0	0	1
112205070	683	1	314	2	1	0	5	2	4	1		0	3	1	0	1	0	0	0	1
112205070	554	1	315	1	1	1	4	1	1	1	4	0	3	1	0	1	1	0	0	1
112205070	683	1	316	1	1	0	5	1	4	1	4	0	4	1	0	0	0	0	0	1
112205070	535	1	316	2	1	1	6	1	4	1		0	3	1	0	0	0	0	0	1
112205070	554	1	316	3	1	1	3	3	4	3		0	4						0	2
112205070	554	1	318	1	1	1	3	2	1	2		1	3						0	2
112205070	554	1	319	1	1	1	4	2	1	2	4	0	4	1	0	1	0	0	0	1
112205070	1643	1	320	1	1	0	3	2	4	3	4	0	4	1	1	0	0	0	0	1
112205070	1643	1	321	2	1	0	3	2	4	1	2	0	3	1	1	1	1	0	0	1
112205070	554	1	321	3	1	1	3	2	4	2		0	3						0	2
112205070	535	1	324	1	1	1	6	2	1	2		0	3	1	0	1	0	0	0	1
112205070	683	1	325	1	1	0	5	3	4	2	4	0	3	1	0	1	1	0	0	1
112205070	554	1	326	1	1	1	4	3	1	1	2	0	3	1	0	1	0	0	0	1
112205070	554	1	327	1	1	1	4	2	4	1	2	0	3	1	0	1	1	0	0	1
112205070	683	1	328	1	1	0	6	3	4	2	4	1	1	1	0	1	0	0	0	1
112205070	535	1	329	1	1	1	5	2	1	3	3	0	3						0	2
112205070	554	1	329	2	1	1	4	2	4	3		0	3						0	2
112205070	554	1	330	1	1	1	3	1	2	2	2	0	3	1	0	1	0	0	0	1
112205070	535	1	330	2	1	1	5	2	2	2		0	3	1	0	1	0	0	0	1
112205070	545	3	330	3	1	1	1	1	4	5		0		0	0	1	0	0	0	1
112205070	545	3	330	4	1	1	1	1	4	5		0		0	0	1	0	0	0	1
112205070	467	1	331	1	1	1	8	2	4	2	3	1	2						0	2
112205070	554	1	332	1	1	1	4	2	1	1	4	0	3	1	1	1	0	0	0	1
112205070	535	1	333	1	1	1	5	2	1	1	3	0	3	1	1	1	0	0	0	1
112205070	683	1	333	2	1	0	5	1	4	1		0	4	1	0	1	0	0	0	1
112205070	467	1	334	1	1	1	7	3	4	2	4	1	2						0	2
112205070	498	1	335	1	1	0	7	2	4	1	3	0	3	1	0	1	0	0	0	1
112205070	535	1	335	2	1	1	5	2	1	1		0	3	1	0	1	0	0	0	1
112205070	467	1	336	1	1	1	7	1	2	2	4	1	2	1	0	1	0	0	0	1
112205070	467	1	337	1	1	1	8	1	1	2	4	1	2						1	2
112205070	554	1	338	2	1	1	4	1	4	1	3	0	3	1	0	0	0	0	0	1
112205070	545	3	338	3	1	1	1	1	1	5		0		1	0	0	0	0	0	1
112205070	683	1	339	1	1	0	6	1	4	1	3	0	3	1	0	1	0	0	0	1
112205070	535	1	339	2	1	1	6	1	4	1		0	2						0	2
112205070	545	3	339	3	1	1	1	1	1	5		0							0	2
112205070	498	1	341	1	1	0	7	3	2	1	3	1	3	1	0	0	0	0	0	1
112205070	535	1	341	2	1	1	6	1	4	1		0	3	1	0	0	0	0	0	1
112205070	683	1	342	1	1	0	5	1	4	2	4	0	3	1	0	0	0	0	0	1
112205070	498	1	343	1	1	0	7	1	2	1	4	1	3	1	0	1	0	0	0	1
112205070	467	1	343	2	1	1	8	1	4	1		1	2	1	0	1	0	0	0	1
112205070	535	1	344	1	1	1	6	1	4	1	2	1	3	1	0	0	0	0	0	1
112205070	498	1	344	2	1	0	8	1	4	1		1	2						0	2
115505001	683	1	348	1	1	0	6	1	4	1		0	3						0	2
115505001	535	1	348	2	1	1	6	1	1	1		1	2	1	1	1	1	1	0	1
115505001	683	1	349	1	1	0	6	1	4	1	3	1	3	1	0	1	1	0	0	1
115505001	535	1	349	2	1	1	5	2	4	1		1	3	1	0	1	1	1	0	1
115505001	498	1	349	3	1	0	8	2	4	2		1	2	1	0	1	0	0	0	1
115505001	467	1	353	1	1	1	8	1	4	2	4	1	1	1	0	1	0	0	0	1
115505001	498	1	355	1	1	0	7	1	4	2	4	0	3						0	2
115505001	535	1	356	1	1	1	5	1	4	1	3	0	3	1	0	1	0	0	0	1
115505001	683	1	356	2	1	0	6	1	4	1		0	3	1	0	1	0	0	0	1
115505001	554	1	357	2	1	1	4	1	4	1	3	0	4	1	0	1	1	1	0	1
115505001	545	3	357	3	1	1	1	1	1	5		0		0	0	0	0	0	0	1
115505001	554	1	358	1	1	1	3	2	1	3	4	0	4	1	0	1	1	0	0	1
115505001	683	1	360	1	1	0	5	2	4	1	2	0	3	1	0	1	0	0	0	1
115505001	535	1	360	2	1	1	5	2	1	1		0	3	1	0	1	0	0	0	1
115505001	545	3	360	3	1	0	1	1	4	5		0							0	2
115505001	554	1	361	1	1	1	3	3	4	1	4	0	3	1	0	1	0	0	0	1
115505001	467	1	362	1	1	1	8	1	4	2	4	1	2						0	2
115505001	683	1	364	1	1	0	5	1	1	1	3	0	3	1	0	1	0	0	0	1
115505001	554	1	364	2	1	1	4	3	1	1		0	3	1	0	1	0	0	0	1
115505001	535	1	366	1	1	1	6	1	3	1	4	0	3						0	2
115505001	683	1	366	2	1	0	5	2	4	1		0	3	1	1	0	0	0	0	1
115505001	535	1	367	1	1	1	6	2	1	2	4	0	4	1	0	1	1	1	1	1
115505001	554	1	368	1	1	1	3	1	4	1	4	0	3						0	2
115505001	554	1	370	1	1	1	4	1	4	1		0	4	1	1	1	1	0	0	1
115505001	683	1	370	2	1	0	5	1	4	1	4	1	3	1	0	0	0	0	0	1
115505001	498	1	375	1	1	0	8	2	1	2	4	1	2						0	2
115505001	467	1	376	1	1	1	7	2	4	2	2	1	3						0	2
115505001	498	1	380	1	1	0	8	2	4	1	4	1	3	1	0	1	1	0	0	1
115505001	467	1	380	2	1	1	7	1	4	1		1	3	1	0	1	1	0	0	1
115505001	683	1	381	1	1	0	5	1	4	2	4	0	3						0	2
115505001	554	1	386	1	1	1	4	1	4	1	4	0	3	1	0	0	0	0	0	1
115505001	683	1	386	2	1	0	5	1	4	1		1	3						0	2
115505001	683	1	387	1	1	0	6	2	4	1	4	1	4	1	1	1	1	0	0	1
115505001	467	1	387	2	1	1	7	2	4	1		1	3	1	0	1	1	1	0	1
115505001	498	1	389	1	1	0	8	1	4	1	4	1	3	1	0	0	0	0	0	1
115505001	467	1	389	2	1	1	8	1	4	1		1	2						0	2
115505001	554	1	390	1	1	1	4	1	4	2	4	0	4	1	0	1	0	1	0	1
115505001	467	1	392	2	1	1	7	1	4	1		0	3						0	2
115505001	535	1	393	1	1	1	6	1	4	2	4	0	4	1	0	1	1	0	0	1
115505001	1643	1	393	2	1	0	3	2	4	3		0	4	1	0	1	1	0	0	1
115505001	467	1	394	1	1	1	7	3	4	2	4	1	3	1	0	0	0	0	0	1
115505001	554	1	396	1	1	1	4	1	3	1	3	0	4	1	0	1	0	0	0	1
115505001	545	3	396	3	1	1	1	1	4	5		0		1	0	1	1	0	0	1
115505001	683	1	397	1	1	0	6	3	4	1	4	0	4	1	1	1	1	1	0	1
115505001	535	1	397	2	1	1	5	1	4	1		0	4	1	0	1	1	1	0	1
115505001	1643	1	398	1	1	0	4	2	1	3	4	0	4	1	0	0	0	0	0	1
115505001	554	1	401	2	1	1	3	1	4	1	4	0	3						0	2
115505001	535	1	403	1	1	1	6	2	1	1	4	0	4	0	0	1	1	0	0	1
115505001	498	1	403	2	1	0	7	3	2	1		1	2	1	0	1	1	0	0	1
115505001	467	1	404	1	1	1	8	2	4	2	4	1	3						0	2
115505001	535	1	405	1	1	1	6	1	1	2	4	0	3	1	0	1	0	0	0	1
115505001	1643	1	405	2	1	0	3	2	4	3		0	3	1	0	1	0	0	0	1
115505001	535	1	406	1	1	1	6	1	4	1	4	0	3	1	0	1	1	0	0	1
115505001	683	1	406	2	1	0	6	3	4	1		0	3	1	0	1	1	0	0	1
115505001	498	1	410	1	1	0	7	2	4	2	4	1	2						0	2
115505001	467	1	412	1	1	1	8	1	4	2	4	1	2	1	0	0	0	0	0	1
115505001	535	1	414	1	1	1	6	1	4	2	4	1	2	1	0	1	1	0	1	1
115505001	683	1	415	1	1	0	6	3	4	1	4	0	4	1	0	1	1	0	0	1
115505001	535	1	415	2	1	1	5	1	4	1		0	4	1	0	1	0	0	0	1
115505001	1643	1	416	1	1	0	4	1	4	1	4	1	4	1	0	1	1	0	0	1
115505001	683	1	417	1	1	0	5	1	2	2	4	0	4	1	0	1	1	0	0	1
115505001	467	1	419	1	1	1	7	2	4	1	4	1	4	1	0	1	1	0	1	1
115505001	498	1	419	2	1	0	7	3	4	1		0	4	1	1	1	1	0	0	1
115505001	467	1	421	1	1	1	8	3	1	2	3	1	2	1	0	1	0	0	0	1
115505001	467	1	421	2	1	1	8	1	4	2		0	3	1	0	1	0	0	0	1
115505001	683	1	422	1	1	0	6	1	99		3	0	3						0	2
115505001	535	1	422	2	1	1	6	1	1	1		1	2	1	0	1	0	0	0	1
115505001	554	1	423	1	1	1	4	1	1	1	4	0	4	1	0	1	1	0	0	1
115505001	683	1	423	2	1	0	5	1	4	1		1	2	1	0	1	1	0	0	1
115505001	554	1	424	2	1	1	4		1	1	3	0	3	1	0	1	0	0	0	1
115505001	545	3	424	3	1	0	1	1	1	5		0							0	2
115505001	545	3	424	4	1	0	1	1	1	5		0							0	2
115505001	535	1	427	1	1	1	5	1	1	1		0	3	1	0	1	0	0	0	1
115505001	683	1	427	2	1	0	5	2	1	1		0	4	1	0	1	1	0	0	1
115505001	4881	1	427	3	1	0	2	1	1	3		0	4	1	0	1	0	0	0	1
115505001	4881	1	427	4	1	0	2	2	4	3		0	4	1	1	1	1	1	0	1
115505001	535	1	428	1	1	1	5	3	1	1	4	1	2	1	0	1	0	0	0	1
115505001	545	3	428	3	1	1	1	1	1	5		0		0	0	1	0	0	0	1
115505022	683	1	431	1	1	0	5	3	4	1		1	3						0	2
115505022	554	1	431	2	1	1	4	2	4	1		0	3						0	2
115505022	535	1	432	1	1	1	5	2	4	1		0	3	1	0	1	0	0	0	1
115505022	683	1	432	2	1	0	5	3	4	1	3	0	3	1	0	1	0	0	0	1
115505022	467	1	433	2	1	1	8	1	4	2	4	0	3	1	0	1	0	0	0	1
115505022	545	3	433	3	1	0	1	1	4	5		0							0	2
115505022	535	1	434	1	1	1	6	2	4	2	4	1	2	1	0	1	0	0	0	1
115505022	535	1	436	1	1	1	5	1	4	1		1	3	1	0	1	0	0	0	1
115505022	683	1	436	2	1	0	5	2	1	1	4	0	3	1	0	1	0	0	0	1
115505022	535	1	439	1	1	1	6	1	1	1	3	1	3	1	0	0	0	0	0	1
115505022	498	1	439	2	1	0	8	1	4	1		0	3						0	2
115505022	1643	1	440	1	1	0	4	3	4	1	4	0	3	1	0	0	0	0	0	1
115505022	554	1	440	2	1	1	3	1	4	1		0	3	1	1	0	0	0	0	1
115505022	554	1	441	2	1	1	3	1	1	1		0	4	1	0	1	1	0	0	1
115505022	545	3	441	3	1	0	1	1	1	5		0							0	2
115505022	535	1	442	1	1	1	5	1	2	2	2	0	3	1	0	1	1	0	0	1
115505022	683	1	442	2	1	0	5	2	2	2		0	4	1	0	1	1	0	0	1
115505022	554	1	444	1	1	1	4	2	4	3	4	0	4	1	1	0	0	0	0	1
115505022	467	1	445	1	1	1	7	2	4	2	3	0	3						0	2
115505022	535	1	446	1	1	1	5	1	4	2		0	3	1	0	1	1	0	0	1
115505022	554	1	446	2	1	1	3	1	1	3		0	4	1	0	1	1	0	0	1
115505022	545	3	446	3	1	1	1	1	4	5		0		1	0	1	0	0	0	1
115505022	545	3	446	4	1	0	1	1	3	5		0		1	0	1	0	0	0	1
115505022	545	3	446	5	1	1	1	1	4	5		0		1	0	1	0	0	0	1
115505022	554	1	447	2	1	1	3	3	1	1	3	0	3	1	0	1	0	0	0	1
115505022	535	1	448	1	1	1	5	1	4	2	3	0	3	1	1	0	0	0	0	1
115505022	554	1	448	2	1	1	3	1	4	3		1	2						0	2
115505022	535	1	451	1	1	1	5	2	4	2	3	0	3	1	0	0	0	0	0	1
115505022	554	1	451	2	1	1	3	2	4	3		0	3	1	0	1	0	0	0	1
115505022	1643	1	452	1	1	0	3	2	4	3	4	0	4	1	0	1	0	0	0	1
115505022	683	1	453	1	1	0	6	1	3	1	2	0	3						0	2
115505022	535	1	453	2	1	1	5	1	4	1		0	3	1	0	0	0	0	0	1
115505022	535	1	454	1	1	1	6	2	4	3	4	0	3						0	2
115505022	467	1	455	1	1	1	8	2	4	2	3	1	1						0	2
115505022	554	1	456	1	1	1	4	1	4	1	2	0	3						0	2
115505022	545	3	456	3	1	1	1	1	4	5		0							0	2
115505022	467	1	458	1	1	1	8	1	1	2	4	1	2	1	0	1	0	0	0	1
115505022	554	1	459	1	1	1	3	2	4	3	4	0	3	1	1	0	0	0	0	1
115505022	467	1	462	1	1	1	7	1	1	1		1	2	1	0	1	1	0	0	1
115505022	498	1	462	2	1	0	8	2	4	1		1	2	1	1	1	1	1	1	1
115505022	535	1	463	1	1	1	5	1	4	2	4	1	2	0	0	0	0	0	0	1
115505022	554	1	464	1	1	1	4	1	4	2	4	0	4						0	2
115505022	554	1	465	1	1	1	4	1	4	1	3	0	4	1	0	1	1	0	0	1
115505022	683	1	465	2	1	0	5	1	4	1		0	4	1	0	1	1	0	0	1
115505022	545	3	465	4	1	0	1	1	4	5		0		1	0	1	0	0	0	1
115505022	683	1	466	1	1	0	5	1	2	1	4	0	4	1	0	1	0	0	0	1
115505022	535	1	466	2	1	1	5	2	4	1		0	4	1	1	1	1	0	0	1
115505022	683	1	467	1	1	0	6	2	4	1	3	1	3	1	0	1	0	0	0	1
115505022	554	1	467	2	1	1	4	2	4	1		0	3	1	0	1	1	0	0	1
115505022	554	1	469	1	1	1	4	2	1	1	3	1	3	1	0	1	1	0	0	1
115505022	545	3	469	3	1	0	1	1	1	5		0		1	0	1	0	0	0	1
115505022	498	1	470	1	1	0	7	1	4	2	3	0	3						0	2
115505022	498	1	470	2	1	0	8	1	4	2		0	2						0	2
115505022	683	1	471	1	1	0	5	2	4	1	4	0	3	1	0	1	0	0	0	1
115505022	535	1	471	2	1	1	5	2	4	1		1	2	1	0	1	0	0	0	1
115505022	498	1	474	1	1	0	7	1	2	3	2	1	2						0	2
115505022	467	1	474	2	1	1	8	1	2	3		1	2						0	2
115505022	554	1	475	1	1	1	3	1	4	1	3	0	4	1	0	1	1	0	0	1
115505022	535	1	477	1	1	1	6	2	2	2	4	0	4	1	0	1	1	0	0	1
115505022	554	1	479	1	1	1	3	1	4	1	2	0	3	1	0	1	0	0	0	1
115505022	545	3	479	3	1	1	1	1	4	5		0		0	0	0	0	0	0	1
115505022	545	3	479	4	1	1	1	1	4	5		0		0	0	0	0	0	0	1
115505022	554	1	480	1	1	1	4	1	4	2	4	1	1	1	0	1	0	0	0	1
115505022	554	1	481	1	1	1	3	2	4	1	3	0	3	1	0	1	0	0	0	1
115505022	1643	1	481	2	1	0	4	2	4	1		0	3	1	0	1	0	0	0	1
115505022	554	1	482	1	1	1	3	2	4	1	4	0	3	1	0	1	0	0	0	1
115505022	545	3	482	3	1	0	1	1	4	5		0							0	2
115505022	467	1	483	1	1	1	8	2	4	2	4	1	3	1	0	1	0	0	0	1
115505022	554	1	485	1	1	1	3	1	4	3	4	0	3	1	0	1	0	0	0	1
115505022	683	1	488	1	1	0	5	1	4	2	4	0	3	1	0	1	0	0	0	1
115505022	467	1	490	2	1	1	8	3	4	2	3	1	2						0	2
115505022	467	1	491	1	1	1	8	1	4	1	3	1	2	1	0	1	0	0	0	1
115505022	498	1	491	2	1	0	8	2	4	1		0	3	1	0	1	0	0	0	1
115505022	554	1	494	2	1	1	4	2	1	1	3	0	3	1	0	1	0	0	0	1
115505022	535	1	495	1	1	1	5	1	4	1	3	0	3	1	0	1	0	0	0	1
115505022	554	1	496	1	1	1	3	1	1	1	2	0	3	1	0	1	0	0	0	1
115505022	535	1	498	1	1	1	5	1	1	2	4	1	3	1	0	1	0	0	0	1
115505022	554	1	499	1	1	1	3	2	4	1	2	0	3	1	0	1	0	0	0	1
115505022	545	3	499	3	1	0	1	1	4	5		0							0	2
115505022	545	3	499	4	1	1	1	1	4	5		0		1	0	1	0	0	0	1
115505022	545	3	499	5	1	1	1	1	4	5		0		1	0	1	0	0	0	1
115505022	535	1	500	1	1	1	6	2	4	1	3	1	2						0	2
115505022	498	1	500	2	1	0	7	1	4	1		1	3						0	2
115505022	498	1	501	1	1	0	7	2	4	2	3	1	2						0	2
115505022	554	1	502	1	1	1	3	2	4	3	3	0	3	1	0	0	0	0	0	1
115505022	545	3	502	2	1	0	1	1	4	5		0		1	0	0	0	0	0	1
115505022	683	1	506	1	1	0	6	1	4	2	3	0	3						0	2
115505022	554	1	507	1	1	1	4	1	4	2	3	0	3	1	0	1	0	0	0	1
115505022	683	1	509	1	1	0	5	1	4	1	4	1	2	1	0	1	1	0	0	1
115505022	554	1	509	2	1	1	4	1	1	1		0	4	1	0	1	1	0	0	1
115505022	554	1	509	3	1	1	3	1	1	3		0	4	1	0	1	0	0	0	1
115505022	535	1	511	1	1	1	6	1	4	1	4	1	3	1	0	0	0	0	0	1
115505022	683	1	511	2	1	0	6	1	4	1		0	3						0	2
115505022	467	1	512	1	1	1	7	2	4	2	4	1	3	1	0	1	1	0	1	1
115505022	554	1	512	2	1	1	3	2	1	3		0	4	1	0	1	1	0	0	1
115505022	554	1	513	1	1	1	3	2	1	3	2	0	3	1	0	1	0	0	0	1
115505022	545	3	513	2	1	0	1	1	1	5		0							0	2
115505022	545	3	513	3	1	0	1	1	4	5		0							0	2
115505022	683	1	513	5	1	0	5	2	4	2		0	3	1	0	1	0	0	0	1
115505022	535	1	515	1	1	1	5	1	3	1	4	0	3	1	0	0	0	0	0	1
115505022	683	1	515	2	1	0	5	3	4	1		0	4	1	0	0	0	0	0	1
115505022	554	1	516	1	1	1	4	2	1	2	2	1	3	1	0	1	1	0	0	1
110505021	672	1	517	2	1	1	3	3	4	3	3	0	3	1	0	1	0	0	0	1
110505021	861	1	518	1	1	0	5	1	4	2	4	1	3	1	0	1	0	0	0	1
110505021	672	1	521	1	1	1	4	1	4	1	2	0	3						0	2
110505021	606	3	521	3	1	1	1	1	5	5		0		1	0	0	0	0	0	1
110505021	606	3	521	4	1	1	1	1	4	5		0							0	2
110505021	597	1	522	1	1	0	7	2	4	2	3	1	2	1	1	1	0	0	0	1
110505021	613	1	523	1	1	1	5	2	4	1	2	0	3	1	0	1	0	0	0	1
110505021	861	1	523	2	1	0	6	1	4	1		0	3	1	0	1	0	0	0	1
110505021	672	1	525	1	1	1	3	2	1	2	3	0	3	1	0	1	0	0	0	1
110505021	606	3	525	2	1	1	1	1	1	5		0		1	0	1	0	0	0	1
110505021	613	1	526	1	1	1	5	1	4	1	3	0	3						0	2
110505021	861	1	526	2	1	0	6	1	4	1		0	3	1	0	1	0	0	0	1
110505021	597	1	526	3	1	0	8	2	4	2		0	3						0	2
110505021	613	1	527	1	1	1	5	1	1	1	3	0	3	1	0	1	0	0	0	1
110505021	6370	1	528	1	1	1	2	1	4	1	3	0	3						0	2
110505021	606	3	528	2	1	1	1	1	4	5		0		1	0	1	1	0	0	1
110505021	613	1	529	2	1	1	5	1	4	2	4	0	3	1	0	0	0	0	0	1
110505021	613	1	531	1	1	1	5	1	4	2	2	0	4	1	0	1	1	0	0	1
110505021	672	1	531	2	1	1	3	1	1	3		0	4	1	0	1	1	0	0	1
110505021	672	1	532	1	1	1	4	2	4	2	3	0	3	1	0	0	0	0	1	1
110505021	606	3	532	2	1	1	1	1	4	5		0							0	2
110505021	861	1	533	1	1	0	6	2	1	2	4	0	3	1	0	1	1	1	0	1
110505021	861	1	535	1	1	0	6	1	4	2	4	0	3						0	2
110505021	597	1	536	1	1	0	8	2	4	2	4	0	3						0	2
110505021	613	1	538	1	1	1	5	2	1	1		1	4	1	0	1	1	0	0	1
110505021	861	1	538	2	1	0	6	1	4	1	3	0	3	1	0	1	1	0	0	1
110505021	1991	1	538	3	1	0	3	1	4	3		0	4	1	0	1	0	0	0	1
110505021	672	1	539	1	1	1	3	1	4	3	2	0	3						0	2
110505021	606	3	539	2	1	1	1	1	4	5		0							0	2
110505021	861	1	541	1	1	0	5	1	4	1	2	0	3	1	0	1	1	0	0	1
110505021	613	1	541	2	1	1	5	1	4	1		1	3	1	0	1	1	0	0	1
110505021	672	1	542	1	1	1	4	2	2	1		0	3	1	0	1	1	1	0	1
110505021	861	1	542	2	1	0	5	2	4	1		0	4	1	0	1	1	0	0	1
110505021	861	1	543	1	1	0	6	1	4	2	4	1	2						0	2
110505021	672	1	544	1	1	1	3	2	4	3	4	0	4	1	0	1	1	0	0	1
110505021	672	1	546	1	1	1	3	1	3	2	2	0	4						0	2
110505021	606	3	546	2	1	1	1	1	1	5		0							0	2
110505021	613	1	547	1	1	1	5	1	4	2	2	1	3	1	1	1	0	0	0	1
110505021	597	1	549	1	1	0	8	1	4	1	4	1	2	1	0	1	0	0	0	1
110505021	613	1	549	2	1	1	6	1	1	1		0	3	1	0	1	0	0	0	1
110505021	672	1	550	1	1	1	4	2	4	1	2	0	3	1	0	1	0	0	0	1
110505021	606	3	550	5	1	1	1	1	1	5		0							0	2
110505021	613	1	551	1	1	1	6	1	4	1	3	1	2	1	0	1	0	0	0	1
110505021	861	1	551	2	1	0	6	1	4	1		0	2	1	0	1	0	0	0	1
110505021	613	1	552	1	1	1	5	1	4	1	4	1	2	1	0	1	0	0	0	1
110505021	861	1	552	2	1	0	6	2	4	1		0	3	1	0	1	0	0	0	1
110505021	672	1	553	1	1	1	3	1	4	2	2	0	3	1	0	1	1	0	0	1
110505021	606	3	553	2	1	0	1	1	4	5		0							0	2
110505021	613	1	556	1	1	1	5	1	4	1	4	0	3	1	0	1	0	0	0	1
110505021	861	1	556	2	1	0	5	2	4	1		0	3	1	0	1	0	0	0	1
110505021	672	1	557	1	1	1	4	2	4	2	2	0	3	1	0	1	1	0	0	1
110505021	613	1	558	1	1	1	5	1	4	1	2	0	3						0	2
110505021	861	1	558	2	1	0	5	1	4	1		0	4	1	0	0	0	0	0	1
110505021	606	3	558	3	1	1	1	1	4	5		0		1	0	0	0	0	0	1
110505021	562	1	561	1	1	1	8	1	4	2	4	0	3	1	0	1	0	0	0	1
110505021	613	1	562	1	1	1	5	1	4	1	3	1	3						0	2
110505021	672	1	564	1	1	1	3	2	4	1	3	0	3						0	2
110505021	606	3	564	3	1	0	1	1	4	5		0		1	0	0	0	0	0	1
110505021	562	1	566	1	1	1	7	2	4	1	4	0	3	1	0	0	0	0	0	1
110505021	597	1	566	2	1	0	7	1	2	1		0	4						0	2
110505021	562	1	567	1	1	1	7	1	4	2	4	1	2						0	2
110505021	672	1	568	1	1	1	4	2	4	2	1	1	3	1	0	1	0	0	0	1
110505021	606	3	568	6	1	0	1	1	4	5		0		1	0	1	1	0	0	1
110505021	672	1	569	2	1	1	4	1	4	1	3	0	3	1	0	1	1	0	0	1
110505021	6370	3	569	3	1	1	2	1	4	5		0		1	0	1	1	0	0	1
110505021	562	1	570	1	1	1	8	1	4	2	3	1	2						0	2
110505021	613	1	571	1	1	1	6	1	2	1	2	0	3	1	0	1	0	0	1	1
110505021	597	1	571	2	1	0	8	1	2	1		1	2	1	0	1	0	0	0	1
110505021	672	1	573	1	1	1	3	1	1	1	2	0	3	1	0	1	1	0	0	1
110505021	606	3	573	4	1	0	1	1	1	5		1		1	0	1	0	0	0	1
110505021	672	1	574	1	1	1	3	1	4	1	2	0	4	1	0	0	0	0	0	1
110505021	606	3	574	3	1	0	1	1	4	5		0							0	2
110505021	606	3	574	4	1	1	1	1	4	5		0		1	0	0	0	0	0	1
110505021	606	3	574	5	1	1	1	1	4	5		0		1	0	0	0	0	0	1
110505021	606	3	574	6	1	1	1	1	4	5		0		1	0	0	0	0	0	1
110505021	606	3	577	3	1	1	1	1	1	5		0							0	2
110505021	672	1	578	1	1	1	4	1	1	1	3	0	3	1	0	1	0	0	0	1
110505021	606	3	578	3	1	0	1	1	1	5		0							0	2
110505021	672	1	579	1	1	1	4	1	4	2	2	0	3	1	0	1	0	0	0	1
110505021	606	3	579	2	1	0	1	1	1	5		0							0	2
110505021	562	1	580	1	1	1	8	1	4	1	3	1	2						0	2
110505021	597	1	580	2	1	0	8	1	4	1		0	3	1	0	1	0	0	0	1
110505021	613	1	581	1	1	1	5	2	4	1	4	0	3	1	0	1	0	0	0	1
110505021	672	1	582	2	1	1	3	2	4	1	3	0	3	1	0	1	0	0	0	1
110505021	613	1	583	1	1	1	5	1	4	2	3	0	4	1	0	1	0	0	0	1
110505021	672	1	584	2	1	1	4	1	4	1	3	0	3	1	0	1	0	0	0	1
110505021	606	3	584	3	1	1	1	1	1	5		0							0	2
110505021	606	3	584	4	1	1	1	1	1	5		0							0	2
110505021	562	1	588	1	1	1	7	3	1	2	2	1	2	1	0	1	1	0	0	1
110505021	613	1	589	2	1	1	5	2	4	1	3	0	3	1	0	1	1	0	0	1
110505021	606	3	589	3	1	1	1	1	1	5		0							0	2
110505021	1991	1	590	1	1	0	4	1	1	1	3	0	4	1	0	1	0	0	0	1
110505021	672	1	590	2	1	1	3	2	1	1		0	4	1	0	1	1	0	0	1
110505021	606	3	590	3	1	0	1	1	1	5		0		1	0	1	0	0	0	1
110505021	613	1	591	2	1	1	5	1	4	3	4	0	3						0	2
110505021	672	1	592	1	1	1	4	1	1	1	3	0	4	1	0	1	1	0	0	1
110505021	861	1	592	2	1	0	5	2	1	1		0	3	1	0	1	0	1	0	1
110505021	861	1	593	1	1	0	5	2	4	2	4	0	3	1	0	0	0	0	0	1
110505021	562	1	594	1	1	1	7	2	4	2	3	0	3	1	0	1	1	0	0	1
110505021	613	1	598	1	1	1	5	1	1	2	3	0	3	1	0	1	1	0	0	1
110505021	606	3	600	3	1	0	1	1	4	5	4	0							0	2
110505021	672	1	602	1	1	1	4	2	4	1	2	0	3	1	0	0	0	0	0	1
110505021	606	3	602	3	1	1	1	1	4	5		0							0	2
110505092	672	1	603	1	1	1	3	2	1	3	4	0	3	1	0	1	1	0	0	1
110505092	613	1	603	2	1	1	6	1	1	2		0	3	1	0	1	1	0	0	1
110505092	861	1	605	1	1	0	5	2	4	1		0	3	1	0	1	1	0	0	1
110505092	672	1	605	2	1	1	4	2	1	1		0	3	1	0	1	0	0	0	1
110505092	606	3	605	3	1	1	1	1	1	5		0							0	2
110505092	597	1	607	1	1	0	7	2	4	1	4	0	3	1	0	1	0	0	0	1
110505092	562	1	607	2	1	1	7	2	1	1		1	2	1	0	1	0	0	0	1
110505092	861	1	608	1	1	0	6	3	4	1	4	0	3	1	0	1	1	0	0	1
110505092	562	1	608	2	1	1	8	3	2	1		1	3	1	0	1	1	0	0	1
110505092	613	1	609	1	1	1	5	2	2	2	1	0	2	1	0	1	1	0	0	1
110505092	606	3	609	4	1	1	1	1	4	5		0		1	0	1	1	0	0	1
110505092	613	1	610	1	1	1	5	2	4	1	3	1	3	1	0	0	0	0	0	1
110505092	861	1	610	2	1	0	6	1	4	1		1	2						0	2
110505092	606	3	611	3	1	0	1	1	4	5	3	0							0	2
110505092	606	3	611	4	1	0	1	1	4	5		0							0	2
110505092	562	1	613	1	1	1	8	1	4	2	4	1	2						0	2
110505092	613	1	614	1	1	1	6	1	4	2	4	0	3	1	0	1	0	0	0	1
110505092	861	1	615	1	1	0	6	1	4	2	2	0	3	1	0	1	0	0	0	1
110505092	562	1	616	1	1	1	7	1	99	2		0	3						0	2
110505092	861	1	618	1	1	0	5	1	4	2	2	0	3	1	1	1	0	0	0	1
110505092	672	1	619	1	1	1	4	2	4	1	3	0	3	1	0	1	0	0	0	1
110505092	606	3	619	3	1	1	1	1	1	5		0							0	2
110505092	672	1	620	2	1	1	3	1	4	1	4	0	3						0	2
110505092	861	1	621	1	1	0	6	1	4	3	4	1	3						0	2
110505092	861	1	623	1	1	0	6	1	4	1	3	0	3	1	0	1	1	1	0	1
110505092	613	1	623	2	1	1	5	2	4	1		0	4	1	0	1	1	0	0	1
110505092	672	1	624	1	1	1	4	2	4	1	4	0	4						0	2
110505092	861	1	624	2	1	0	5	3	4	1		0	4						0	2
110505092	613	1	626	1	1	1	5	1	4	2	4	1	3						0	2
110505092	672	1	628	2	1	1	4	1	1	1	4	0	4	1	0	1	1	0	0	1
110505092	597	1	629	1	1	0	7	1	3	1	4	1	3						0	2
110505092	562	1	629	2	1	1	7	1	4	1		0	3						0	2
110505092	613	1	633	1	1	1	5	2	4	3	4	0	3						0	2
110505092	597	1	634	1	1	0	7	3	4	2	4	1	2	1	0	0	0	0	0	1
110505092	613	1	635	1	1	1	6	1	1	1	3	0	3	1	0	1	0	0	0	1
110505092	861	1	635	2	1	0	5	1	4	1		0	3	1	0	1	0	0	0	1
110505092	672	1	638	1	1	1	4	1	4	3	4	0	3	1	0	0	0	0	0	1
110505092	597	1	642	1	1	0	7	1	4	1	4	0	4	1	0	0	0	0	0	1
110505092	613	1	642	2	1	1	5	1	4	1		0	3						0	2
110505092	562	1	647	1	1	1	8	2	4	2	4	1	2						0	2
110505092	672	1	664	1	1	1	4	2	4	3	4	0	3						0	2
110505092	672	1	665	1	1	1	3	2	4	3	4	0	3						0	2
110505092	672	1	667	2	1	1	4	2	4	1	3	0	3						0	2
110505092	606	3	667	3	1	0	1	1	4	5		0							0	2
110505092	597	1	668	1	1	0	7	3	4	1	4	1	2	1	0	1	0	0	0	1
110505092	613	1	668	2	1	1	6	2	1	1		1	1	1	0	1	0	0	0	1
110505092	597	1	670	1	1	0	7	2	4	1	4	1	2	1	0	1	0	0	0	1
110505092	613	1	670	2	1	1	6	2	4	1		1	2	1	0	1	0	0	0	1
110505092	861	1	671	1	1	0	6	1	4	1	3	0	3	1	0	1	1	0	0	1
110505092	613	1	671	2	1	1	5	2	4	1		0	3	1	0	1	0	0	0	1
110505092	613	1	672	1	1	1	6	1	1	1	4	0	3	1	0	1	0	0	0	1
110505092	861	1	672	2	1	0	5	2	4	1		0	3	1	0	1	0	0	0	1
110505092	861	1	673	1	1	0	5	1	4	1	4	1	3	1	0	1	1	0	0	1
110505092	613	1	673	2	1	1	5	2	4	1		1	4	1	0	1	1	0	0	1
110505092	597	1	675	1	1	0	7	2	4	2	4	1	3	1	0	0	0	0	0	1
110505092	613	1	676	1	1	1	6	3	4	3	4	1	2						0	2
110505092	562	1	676	2	1	1	8	2	4	2		1	2						0	2
110505092	672	1	677	1	1	1	4	2	4	1	4	0	3	1	0	1	0	0	0	1
110505092	861	1	679	1	1	0	6	1	4	1	3	1	2	1	0	1	1	0	0	1
110505092	613	1	679	2	1	1	6	1	4	1		1	2	1	0	1	1	0	0	1
110505092	672	1	680	2	1	1	4	2	4	1	3	0	3	1	0	1	0	0	0	1
110505092	597	1	681	1	1	0	8	2	1	2	4	1	3	1	0	1	1	0	0	1
110505092	562	1	682	1	1	1	8	1	1	1	3	1	2	1	0	1	0	0	0	1
110505092	597	1	682	2	1	0	7	1	4	1		1	2	1	0	1	0	0	0	1
110505092	613	1	683	1	1	1	6	3	4	2	4	0	3	1	0	1	1	0	0	1
110505092	562	1	684	1	1	1	7	1	4	2	3	1	2	1	0	1	0	0	0	1
110505092	562	1	685	1	1	1	8	1	4	2	4	1	1						0	2
110505092	562	1	686	1	1	1	8	1	4	2	4	1	2	1	0	1	0	1	0	1
110505092	613	1	687	1	1	1	5	1	4	2	2	0	3	1	1	1	0	0	0	1
110505092	861	1	688	1	1	0	5	1	4	1	4	0	4	1	0	1	1	0	0	1
110505092	613	1	688	2	1	1	6	1	4	1		0	3	1	0	1	1	0	0	1
110505021	613	1	691	1	1	1	5	1	4	1	4	0	3	1	0	1	1	0	0	1
110505021	562	1	694	1	1	1	8	2	1	2	4	1	2	1	0	1	1	0	0	1
110505021	861	1	697	1	1	0	5	3	4	1	3	1	2						0	2
110505021	562	1	697	2	1	1	7	3	4	1		0	3						0	2
110505021	861	1	698	1	1	0	6	1	1	1	4	0	4	1	0	1	1	0	0	1
110505021	613	1	698	2	1	1	6	1	1	1		0	4	1	0	1	1	0	0	1
110505021	672	1	699	1	1	1	4	1	4	2	4	0	3	1	0	1	1	0	0	1
110505021	672	1	700	1	1	1	3	1	1	2	4	0	3	1	0	1	0	0	0	1
110505021	606	3	700	2	1	1	1	1	1	5		0		0	0	0	0	0	0	1
110505021	613	1	701	1	1	1	5	2	4	1	3	1	2	1	0	1	1	0	0	1
110505021	861	1	701	2	1	0	6	1	4	1		1	2	1	0	1	0	0	0	1
110505021	597	1	703	1	1	0	7	1	4	1	2	0	3	1	0	1	1	0	0	1
110505021	613	1	703	2	1	1	5	2	4	1		0	3	1	0	1	1	0	0	1
110505021	672	1	704	2	1	1	4	1	1	1	3	0	3	1	0	1	0	0	0	1
110505021	613	1	705	1	1	1	6	1	3	2	3	0	4						0	2
110505021	562	1	707	1	1	1	8	1	4	2	4	1	1	1	0	1	0	0	0	1
110505021	672	1	708	1	1	1	3	1	4	1	3	0	3	1	0	1	1	0	0	1
110505021	1991	1	708	2	1	0	3	2	4	1		0	3	1	0	1	1	0	0	1
110505021	606	3	708	3	1	0	1	1	1	5		0		0	0	0	0	0	0	1
110505021	562	1	709	1	1	1	7	2	4	2	4	0	3	1	0	1	0	0	0	1
110505021	597	1	710	1	1	0	8	1	4	1	4	1	2	1	0	1	1	0	0	1
110505021	562	1	710	2	1	1	7	2	1	1		1	2	1	0	1	1	0	0	1
110505021	562	1	711	1	1	1	8	2	4	2	4	1	2	1	0	1	0	0	0	1
110505021	613	1	712	1	1	1	5	1	4	2	4	0	4	1	0	1	1	0	0	1
110505021	597	1	713	1	1	0	7	1	4	1	4	1	3	1	0	1	0	0	0	1
110505021	613	1	713	2	1	1	6	1	4	1		1	2	1	0	1	0	0	0	1
110505021	861	1	717	1	1	0	5	1	4	1	2	0	3	1	0	1	1	0	1	1
110505021	613	1	717	2	1	1	5	2	1	1		0	3	1	0	1	1	0	0	1
110505021	672	1	718	2	1	1	3	1	4	1	4	0	3	1	0	1	0	0	0	1
110505021	597	1	719	1	1	0	7	1	4	1	3	0	4						0	2
110505021	562	1	719	2	1	1	7	1	4	1		0	3						0	2
110505021	672	1	721	1	1	1	3	1	1	1	4	0	3	1	0	1	0	0	0	1
110505021	1991	1	721	2	1	0	3	2	4	1		0	3	1	0	1	0	0	0	1
110505021	672	1	722	2	1	1	4	1	4	1	2	0	4	1	0	1	1	0	0	1
110505021	606	3	722	5	1	1	1	1	4	5		0		1	0	1	1	0	0	1
110505021	606	3	722	6	1	0	1	1	4	5		0		1	0	1	0	0		1
110505021	672	1	723	1	1	1	3	1	4	3	2	0	4						0	2
110505021	562	1	724	1	1	1	8	2	1	2	2	0	3						0	2
110505021	562	1	725	1	1	1	8	2	4	2	4	1	1	1	0	1	0	0	0	1
110505021	672	1	726	1	1	1	4	1	4	1	4	0	3	1	0	1	0	0	0	1
110505021	613	1	727	1	1	1	5	2	4	2	4	0	3	1	0	1	0	0	0	1
110505021	606	3	728	2	1	0	1	1	4	5	4	0							0	2
110505021	861	1	729	1	1	0	6	1	4	1	4	0	3	1	0	1	0	0	0	1
110505021	613	1	729	2	1	1	5	1	4	1		0	3	1	0	1	0	0	0	1
110505021	672	1	730	2	1	1	3	2	1	1	2	0	3	1	0	1	0	0	0	1
110505021	606	3	730	3	1	1	1	1	1	5		0							0	2
110505021	606	3	730	5	1	1	1	1	4	5		0		1	0	1	0	0	0	1
110505021	606	3	732	2	1	0	1	1	4	5	2	0							0	2
110505021	613	1	738	1	1	1	5	2	3	1	4	0	3						0	2
110505021	861	1	739	1	1	0	5	1	4	1	4	1	2						0	2
110505021	613	1	739	2	1	1	5	2	4	1		0	3	1	0	0	0	0	0	1
110505021	606	3	740	2	1	0	1	1	4	5	2	0							0	2
110505021	672	1	741	2	1	1	3	1	4	1	2	0	3						0	2
110505021	562	1	742	1	1	1	7	1	4	2	3	1	2						0	2
110505021	597	1	745	1	1	0	8	1	4	2	3	0	3						0	2
110505021	861	1	747	1	1	0	6	1	4	1	4	0	3	1	0	1	0	0	0	1
110505021	613	1	747	2	1	1	5	1	4	1		1	2	1	0	1	0	0	0	1
110505021	562	1	749	1	1	1	8	1	4	2	4	0	3	1	0	1	0	0	0	1
110505021	672	1	751	2	1	1	3	1	4	1	3	0	3	1	0	1	0	0	0	1
110505021	606	3	751	3	1	1	1	1	1	5		0		1	0	1	0	0	0	1
110505021	672	1	754	1	1	1	3	1	4	1	3	0	3	1	0	1	0	0	0	1
110505021	606	3	754	3	1	1	1	1	4	5		0		1	0	1	0	0	0	1
110505021	672	1	757	1	1	1	3	1	4	2	3	0	3	1	0	1	0	0	0	1
110505021	606	3	757	2	1	0	1	1	4	5		0		1	0	1	0	0	0	1
110505021	597	1	765	1	1	0	7	1	4	2	4	1	2	1	0	1	0	0	0	1
110505021	861	1	768	1	1	0	5	2	4	1	3	0	4						0	2
110505021	613	1	768	2	1	1	5	2	4	1		1	2	1	0	0	0	0	0	1
110505021	861	1	770	1	1	0	6	2	4	2	4	0	3						0	2
110505021	861	1	771	1	1	0	6	1	4	2	4	1	2						0	2
110505021	613	1	772	1	1	1	6	2	4	2	4	0	4						0	2
110505021	672	1	773	1	1	1	4	1	4	1	3	1	3	1	1	1	0	0	0	1
110505021	861	1	773	2	1	0	5	1	4	1		0	3						0	2
110505021	597	1	774	1	1	0	7	1	4	1	4	0	3						0	2
110505021	562	1	774	2	1	1	7	2	4	1		0	3						0	2
110505031	672	1	775	1	1	1	4	2	4	1	3	0	3	1	0	1	0	0	0	1
110505031	1991	1	775	2	1	0	4	1	4	1		0	3	1	0	1	0	0	0	1
110505031	613	1	778	1	1	1	6	1	2	2	4	1	2	1	0	1	1	0	0	1
110505031	861	1	779	1	1	0	6	2	2	1	3	0	3	1	0	1	1	0	0	1
110505031	613	1	779	2	1	1	5	2	2	1		0	3	1	0	1	1	0	0	1
110505031	613	1	780	1	1	1	5	2	4	2	3	0	3	1	0	1	0	0	0	1
110505031	6370	1	781	1	1	1	2	1	4	1	2	0	3	1	0	1	1	0	0	1
110505031	606	3	781	3	1	1	1	1	1	5		0		1	0	1	0	0	0	1
110505031	672	1	782	1	1	1	4	2	1	1	4	0	3	1	0	1	0	0	0	1
110505031	6370	1	790	1	1	1	2	1	4	2	4	0	3	1	0	0	0	0	0	1
110505031	606	3	790	2	1	0	1	1	4	5	1	0		1	0	1	0	0	0	1
110505031	562	1	791	1	1	1	8	2	1	2	4	1	2	1	0	1	1	0	0	1
110505031	861	1	791	2	1	0	6	1	4	3		0	3	1	0	1	1	0	0	1
110505031	861	1	792	1	1	0	6	2	4	3	3	0	2						0	2
110505031	672	1	793	1	1	1	3	2	1	1	3	0	4	1	0	1	0	0	1	1
110505031	606	3	793	3	1	1	1	1	1	5		0		0	0	0	0	0	0	1
110505031	1991	1	794	1	1	0	3	1	2	3	4	0	3						0	2
110505031	672	1	798	1	1	1	4	1	4	3	3	0	3						0	2
110505031	613	1	803	1	1	1	5	2	4	1	4	1	3						0	2
110505031	861	1	803	2	1	0	5	2	4	1		0	4						0	2
110505031	606	3	803	3	1	1	1	1	4	5		0							0	2
110505031	672	1	804	1	1	1	3	1	4	2	4	0	4	1	0	1	1	0	0	1
110505031	672	1	804	2	1	1	4	1	4	2		0	4	1	0	1	1	0	0	1
110505031	672	1	805	1	1	1	4	2	1	3		1	2	1	0	1	1	0	0	1
110505031	861	1	806	1	1	0	5	3	1	2	4	0	2	1	0	1	0	0	0	1
110505031	562	1	807	1	1	1	8	1	4	2	3	1	2						0	2
110505031	861	1	808	1	1	0	5	1	4	1	3	1	3	1	0	1	1	0	0	1
110505031	613	1	808	2	1	1	5	1	4	1		0	3	1	0	1	1	0	0	1
110505031	861	1	809	1	1	0	6	1	4	2	3	0	3	1	0	1	1	0	0	1
110505031	6370	1	811	1	1	0	2	1	1	1	4	0	4	1	0	1	1	0	0	1
110505031	6370	1	811	2	1	1	2	2	1	1		0	3	0	0	0	0	0	0	1
110505031	597	1	815	1	1	0	7	1	4	2	4	1	2	1	0	1	1	0	0	1
110505031	672	1	816	2	1	1	3	1	4	1	3	0	4	1	0	1	1	0	0	1
110505031	672	1	817	1	1	1	4	1	4	1	4	0	3						0	2
110505031	1991	1	817	2	1	0	4	2	4	1		0	4	1	0	0	0	0	0	1
110505031	672	1	822	1	1	1	4	1	4	2	3	0	3						0	2
110505031	613	1	823	1	1	1	5	1	4	2	3	0	4						0	2
110505031	613	1	827	2	1	1	5	1	4	1		0	3	1	0	1	0	0		1
110505031	613	1	829	1	1	1	6	2	4	1		0	3	1	0	1	0	0	0	1
110505031	861	1	829	2	1	0	6	2	4	1	4	0	3	1	0	1	1	0	0	1
110505031	672	1	829	3	1	1	3	2	4	3		0	3	1	0	1	1	0	0	1
110505031	861	1	830	1	1	0	5	1	4	1	4	1	3						0	2
110505031	672	1	830	2	1	1	4	1	4	1		0	3						0	2
110505031	672	1	832	1	1	1	4	1	4	2	3	0	3	1	0	1	0	0	0	1
110505031	613	1	834	1	1	1	6	2	2	2	2	0	4	1	0	1	1	0	0	1
110505031	672	1	838	1	1	1	3	2	1	1	4	0	3	1	0	1	0	0	0	1
110505031	606	3	838	2	1	1	1	1	1	5		0							0	2
110505031	613	1	839	1	1	1	5	2	1	1	3	1	3	1	0	1	0	0	0	1
110505031	861	1	839	2	1	0	5	2	4	1		0	3	1	0	1	1	0	0	1
110505031	562	1	841	1	1	1	8	1	4	1	3	1	2	1	0	1	0	0	0	1
110505031	597	1	841	2	1	0	7	2	4	1		1	1	1	0	1	0	0	0	1
110505031	562	1	842	1	1	1	8	1	5	2	4	1	1						0	2
110505031	562	1	843	1	1	1	8	2	2	2	4	1	2	1	0	1	0	0	0	1
110505031	672	1	843	2	1	1	4	1	1	3		1	3	1	0	0	1	0	0	1
110505031	613	1	844	1	1	1	5	1	4	2		0	3	1	0	1	0	0		1
110505031	562	1	847	1	1	1	7	1	2	1	4	1	2						0	2
110505031	597	1	847	2	1	0	8	1	4	1		1	2						0	2
110505031	672	1	848	1	1	1	4	3	4	3	4	0	3	1	0	1	0	0	0	1
110505031	562	1	849	1	1	1	7	2	4	2	4	1	2						0	2
110505031	613	1	852	1	1	1	5	1	4	2	2	1	3						0	2
110505031	597	1	854	1	1	0	7	1	4	3	4	0	3	1	0	0	0	0	0	1
110505031	1991	1	855	1	1	0	4	2	4	2	2	0	3	1	0	1	0	0	0	1
110505031	672	1	857	1	1	1	4	1	4	2	4	0	3	1	0	1	0	0	0	1
110505031	613	1	858	1	1	1	5	2	4	1	4	1	2						0	2
110505031	861	1	858	2	1	0	6	2	4	1		0	3	0	0	0	0	0	0	1
110505031	606	3	859	2	1	1	1	1	4	5	3	0							0	2
112005001	683	1	861	1	1	0	6	2	4	1	2	0	4						0	2
112005001	554	1	861	2	1	1	4	2	4	1		1	2						0	2
112005001	554	1	862	2	1	1	3	2	1	1	2	0	3	1	0	1	0	0	0	1
112005001	554	1	866	2	1	1	3	2	4	1	4	0	4						0	2
112005001	535	1	867	1	1	1	5	1	1	1	3	1	2						0	2
112005001	683	1	867	2	1	0	6	1	4	1		0	3						1	2
112005001	4881	3	867	3	1	1	2	1	1	5		0							0	2
112005001	535	1	874	1	1	1	5	2	4	1	4	0	4						0	2
112005001	683	1	874	2	1	0	5	3	1	1		0	4	0	0	0	0	0	0	1
112005001	554	1	875	1	1	1	3	1	1	3	2	0	3						0	2
112005001	535	1	875	2	1	1	5	1	1	1		0	3						1	2
112005001	545	3	875	5	1	0	1	1	1	5		0							1	2
112005001	554	1	875	7	1	1	3	2	1	3		0	4						0	2
112005001	683	1	876	1	1	0	5	2	4	2	4	0	4	1	0	1	0	0	0	1
112005001	554	1	877	1	1	1	4	1	2	1		1	1						0	2
112005001	683	1	877	2	1	0	5	1	4	1		0	3						0	2
112005001	554	1	879	1	1	1	4	1	4	1	2	0	4						0	2
112005001	4881	3	879	3	1	0	2	1	4	3		0							0	2
112005001	4881	3	879	4	1	0	1	1	4	3		0							0	2
112005001	554	1	880	1	1	1	4	3	4	1	2	0	3						0	2
112005001	683	1	880	2	1	0	5	1	2	1		0	3	1	0	1	0	0	1	1
112005001	467	1	881	1	1	1	7	1	1	2	3	0	4						0	2
112005001	535	1	883	1	1	1	6	1	99			1	3						0	2
112005001	683	1	883	2	1	0	6	1	4	1		0	3	1	1	1	0	0	0	1
112005001	554	1	884	1	1	1	4	1	1	1	4	0	3	1	1	1	0	0	0	1
112005001	683	1	884	2	1	0	5	1	1	1		0	3	1	0	1	0	0	0	1
112005001	535	1	886	1	1	1	6	1	1	2	3	1	2	1	1	1	1	0	1	1
112005001	554	1	887	1	1	1	3	1	1	1	3	0	3	1	0	1	0	0	0	1
112005001	554	1	889	1	1	1	4	2	4	1	1	0	3						0	2
112005001	683	1	889	2	1	0	5	2	1	1		0	3						0	2
112005001	535	1	890	1	1	1	5	1	1	2	3	0	4						0	2
112005001	535	1	892	1	1	1	5	1	4	1		0	2	1	0	1	0	0	0	1
112005001	683	1	892	2	1	0	5	1	4	1		0	3	1	0	1	0	0	0	1
112005001	535	1	893	1	1	1	5	2	4	1	3	0	3						0	2
112005001	683	1	893	2	1	0	6	2	4	1		0	4						0	2
112005001	467	1	894	1	1	1	8	3	1	1	2	0	3						0	2
112005001	498	1	894	2	1	0	8	2	1	1		1	3						0	2
112005001	554	1	895	2	1	1	3	1	4	1	3	0	4						0	2
112005001	535	1	900	1	1	1	5	1	4	1	2	1	2	1	0	1	0	0	0	1
112005001	554	1	900	3	1	1	3		1	3		0	3	1	1	1	0	0	0	1
112005001	554	1	902	1	1	1	4	1	4	2	1	0	3						0	2
112005001	467	1	903	1	1	1	7	2	4	2	4	1	3						1	2
112005001	498	1	906	1	1	0	7	1	4	2		1	3						0	2
112005001	467	1	907	1	1	1	7	3	2	2	2	1	2	1	1	1	1	1	0	1
112005001	683	1	908	1	1	0	5	3	4	1	2	0	3	1	0	0	0	0	1	1
112005001	554	1	908	2	1	1	4	1	4	1		0	3						0	2
112005001	554	1	909	2	1	1	3	1	4	1		0	3	1	0	1	1	1	0	1
112005001	545	3	909	3	1	1	1	1	4	5	3	0		1	0	0	0	0	1	1
112005001	545	3	910	2	1	1	1	1	1	5		0							1	2
112005001	535	1	910	3	1	1	5	1	4	2		0	3	1	0	1	0	0	0	1
112005001	535	1	911	1	1	1	5	1	2	1	2	1	3						0	2
112005001	683	1	911	2	1	0	6	1	4	1		0	4	1	1	1	1	1	0	1
112005001	467	1	912	1	1	1	7	2	1	1	3	1	3						0	2
112005001	498	1	912	2	1	0	7	3	1	1		0	3	1	0	1	0	0	0	1
112005001	554	1	913	2	1	1	3	1	1	1	4	0	3	1	1	1	1	0	0	1
112005001	545	3	913	3	1	1	1	1	1	3		0		1	1	1	1	0	0	1
112005001	535	1	914	1	1	1	5	1	4	1		0	3						0	2
112005001	683	1	914	2	1	0	5	3	4	1	1	0	3	1	0	1	1	0	1	1
112005001	554	1	915	2	1	1	3	1	4	1	3	0	4	1	1	1	1	1	0	1
112005001	535	1	917	1	1	1	5	2	1	3	3	0	3						0	2
112005001	554	1	918	1	1	1	4	1	2	1	2	1	2	1	0	1	0	0	0	1
112005001	683	1	918	2	1	0	5	1	1	1		0	3	1	1	1	1	0	1	1
112005001	545	3	918	3	1	0	1	1	1	5		0							1	2
112005001	554	1	919	1	1	1	4	2	1	1	3	0	3	1	0	1	0	0	0	1
112005001	683	1	919	2	1	0	5	1	4	1		0	3	1	0	1	0	0	1	1
112005001	554	1	920	1	1	1	3	3	4	1	2	0	3	1	1	1	0	0	1	1
112005001	1643	1	921	1	1	0	4	3	1	1	2	0	3						0	2
112005001	554	1	921	2	1	1	4	2	4	1		0	3						0	2
112005001	467	2	921	4	1	1	8	1	1	2		0	3						1	2
112005001	535	1	922	1	1	1	5	1	1	2	2	0	3	1	1	1	0	0	0	1
112005001	554	1	922	2	1	1	4	2	4	2		0	3	1	0	1	0	0	0	1
112005001	554	1	923	1	1	1	4	1	4	1	2	0	2						0	2
112005001	683	1	923	2	1	0	6	1	1	1		1	2						0	2
112005001	554	1	924	1	1	1	3	2	4	3	4	0	3	1	1	1	0	0	0	1
112005001	554	1	930	1	1	1	4	3	1	1	1	0	3						0	2
112005001	1643	1	930	2	1	0	3	1	4	1		0	4						0	2
112005001	554	1	931	1	1	1	3	1	1	2	4	0	3	1	1	1	0	0	1	1
112005001	467	1	933	1	1	1	7	2	1	1	3	1	3						0	2
112005001	683	1	933	2	1	0	6	2	4	1		1	2						0	2
112005001	554	1	934	1	1	1	4	1	4	3	3	0	3	1	1	1	0	0	1	1
112005001	554	1	935	1	1	1	3	3	4	2		0	3						0	2
112005001	554	1	936	1	1	1	3	1	1	1	1	0	3	1					0	1
112005001	545	3	936	5	1	1	1	1	1	3		0		1	1	1	1	0	0	1
112005001	545	3	936	6	1	1	1	1	1	3		0		1	0	0	0	0	0	1
112005001	554	1	937	1	1	1	3	1	1	1	4	0	3	1	0	1	1	0	0	1
112005001	535	1	939	1	1	1	5	3	1	1		0	3						0	2
112005001	683	1	939	2	1	0	5	2	1	1		0	3						0	2
112005001	535	1	941	1	1	1	5	2	4	1	2	0	4						0	2
112005001	683	1	941	2	1	0	5	3	1	1		1	3						0	2
112005001	467	1	942	1	1	1	8	3	2	2	2	0	4	1	1	1	1	0	0	1
112005001	554	1	942	2	1	1	4	3	2	2		0	4	1	0	0	0	0	1	1
112005001	467	1	943	1	1	1	7	2	4	1		1	3						0	2
112005001	498	1	943	2	1	0	7	1	4	1	3	1	2						0	2
112005001	535	1	944	2	1	1	6	1	1	1	3	0	3						0	2
112005001	683	1	944	3	1	0	6	2	2	1		0	3						0	2
112005001	535	1	945	1	1	1	6	1	2	1	2	1	3	1	1	1	1	0	1	1
112005001	498	1	945	2	1	0	7	1	4	1		0	3	1	1	1	0	0	1	1
112005005	554	1	947	1	1	1	4	2	1	1	3	0	3	1	0	1	0	0	0	1
112005005	1643	1	947	2	1	0	4	1	4	1		0	3	1	1	1	0	0	0	1
112005005	535	1	948	1	1	1	6	1	4	1	1	1	2	1	1	1	1	1	0	1
112005005	498	1	948	2	1	0	7	1	2	1		1	3	1	0	1	0	0	1	1
112005005	535	1	950	1	1	1	6	2	4	1	3	0	3	1	0	1	0	0	0	1
112005005	554	1	951	1	1	1	4	2	2	2	2	0	4						1	2
112005005	554	1	954	2	1	1	4	1	1	1	4	0	3	1	1	1	0	0	0	1
112005005	554	1	956	2	1	1	4	1	4	2	2	0	3	1	1	1	0	0	0	1
112005005	554	1	957	1	1	1	4	2	4	1	2	1	3	1	1	1	1	1	1	1
112005005	554	1	958	1	1	1	4	1	4	1	2	0	3	1	1	1	1	1	0	1
112005005	683	1	958	2	1	0	5	2	4	1		0	3						0	2
112005005	554	1	958	5	1	1	3	2	1	1		1	2						0	2
112005005	535	1	959	1	1	1	5	1	2	2		0	3						0	2
112005005	1643	1	959	2	1	0	3	2	2	3	1	0	3						0	2
112005005	1643	1	959	3	1	0	4	1	3	2		0	3						0	2
112005005	4881	3	959	4	1	0	1	1	4	5		0		1	0	0	0	0	1	1
112005005	498	1	963	1	1	0	8	3	4	1		0	1	1	0	1	0	0	0	1
112005005	467	1	963	2	1	1	7		1	1	3	0	3	1	0	1	0	0		1
112005005	535	1	964	1	1	1	6	2	1	1		1	3						0	2
112005005	554	1	964	4	1	1	3	1	99			0	3						0	2
112005005	554	1	965	2	1	1	4	1	1	1	2	0	4						0	2
112005005	554	1	967	1	1	1	4	1	4	1	1	0	3						0	2
112005005	4881	3	967	2	1	1	2	1	4	5		0							0	2
112005005	4881	3	967	3	1	0	2	1	4	5		1							0	2
112005005	545	3	968	2	1	0	1	1	4	3		0							0	2
112005005	535	1	968	3	1	1	6	1	4	2	2	1	3						0	2
112005005	467	1	971	1	1	1	7		1	1	2	1	3						0	2
112005005	535	1	972	1	1	1	5	1	1	2	2	1	3	1	0	1	0	0	0	1
112005005	554	1	973	1	1	1	4	2	1	1	1	0	3						0	2
112005005	1643	1	973	5	1	0	3	1	1	1		0	3						0	2
112005005	554	1	974	1	1	1	4	1	1	1	2	0	4	1	1	1	1	0	0	1
112005005	683	1	974	2	1	0	5	1	1	1		0	3	1	0	1	0	0	0	1
112005005	683	1	975	1	1	0	6	1	4	2	4	0	1	1	0	1	0	0	0	1
112005005	683	1	977	1	1	0	5	1	4	1		0	3	1	0	1	0	0	0	1
112005005	554	1	977	2	1	1	4	1	4	1	1	0	3	1	0	1	0	0	0	1
112005005	554	1	978	1	1	1	3	1	2	1	4	0	3	1	0	1	0	0	0	1
112005005	535	1	979	1	1	1	5	1	4	1	2	0	4	1	1	1	1	1	0	1
112005005	467	1	981	1	1	1	7	1	4	2		1	2						0	2
112005005	535	1	981	2	1	1	5	1	4	1	2	1	2						0	2
112005005	554	1	982	1	1	1	4	2	4	2	2	0	3	1	0	1	0	0	0	1
112005005	554	1	985	1	1	1	4	2	4	1	2	0	4						0	2
112005005	683	1	987	1	1	0	5	1	4	1	3	0	4						0	2
112005005	535	1	987	2	1	1	5	1	4	1		0	4						0	2
112005005	1643	1	987	3	1	0	3	2	4	3		0	4						0	2
112005005	545	3	991	3	1	0	1	1	1	5	1	0							0	2
112005005	535	1	996	1	1	1	6	2	4	1	2	1	3						0	2
112005005	683	1	996	2	1	0	6	1	4	1		0	4	1	0	0	0	0	0	1
112005005	554	1	997	1	1	1	3	1	99			0	3						0
112005005	545	3	997	2	1	0	1	1	4	5	4	0							0
112005005	467	1	998	1	1	1	8	1	4	2	4	1	2						0	2
112005005	554	1	999	1	1	1	3	1	2	1	4	0	3	1	1	1	1	1	1	1
112005005	498	1	1000	1	1	0	7	1	1	1		1	3						0	2
112005005	535	1	1000	2	1	1	6		4	1		1	3						0	2
112005005	498	1	1001	1	1	0	7	1	4	1	2	1	2	1	0	1	0	0	0	1
112005005	535	1	1001	2	1	1	6	3	1	1		1	2	1	0	1	0	0	0	1
112005005	498	1	1003	1	1	0	7	1	1	2	3	1	1						0	2
112005005	467	1	1004	1	1	1	8	1	1	1	2	1	1						0	2
112005005	498	1	1004	2	1	0	8	1	4	1		0	3						0	2
112005005	554	1	1005	1	1	1	4	1	1	2		0	3	1	0	1	0	0	0	1
112005005	545	3	1005	3	1	0	1	1	1	5	4	0		1	0	1	0	0	0	1
112005005	535	1	1007	1	1	1	5	1	4	1	1	0	3	1	0	0	0	0	1	1
112005005	683	1	1007	2	1	0	5	1	1	1		0	3						0	2
112005005	554	1	1009	1	1	1	4	1	4	3	2	0	4						1	2
112005005	535	1	1010	1	1	1	5	3	4	2	1	0	1	1	0	1	0	0	0	1
112005005	498	1	1017	1	1	0	8	2	1	2	3	0	2						0	2
112005005	498	1	1019	1	1	0	7	3	4	1	3	0	3						0	2
112005005	467	1	1019	2	1	1	7	1	4	1		1	3						0	2
112005005	554	1	1020	1	1	1	3	2	4	3	4	0	3						0	2
112005005	554	1	1022	1	1	1	4	1	1	2	3	0	2	1	0	1	0	0	0	1
112005005	467	1	1023	1	1	1	7	1	2	1	3	1	1	1	0	1	1	0	0	1
112005005	498	1	1023	3	1	0	7	1	2	1		0	3	1	0	1	0	0	0	1
112005005	554	1	1024	1	1	1	3	3	3	1	1	0	3						0	2
112005005	545	3	1024	2	1	0	1	1	3	5		0							0	2
112005005	545	3	1024	3	1	0	1	1	3	5		0							0	2
112005005	554	1	1026	1	1	1	3	3	4	1		0	2	1	0	1	0	0	0	1
112005005	545	3	1026	3	1	1	1	1	1	5	2	0							0	2
112005005	498	1	1027	1	1	0	7	1	2	1	2	0	3						0	2
112005005	535	1	1029	2	1	1	6	1	4	1		0	3	1	0	1	1	0	1	1
112005005	535	1	1031	2	1	1	5	1	1	3		0	3						0	2
117905003	498	1	1036	1	1	0	7	2	4	1	4	1	3	1	0	0	0	0		1
117905003	3178	1	1037	1	1	1	4	1	4	1	3	0	3	1	0	1	0	0	0	1
117905003	8832	1	1037	2	1	0	4	3	1	1		0	3	0	0	0	0	0	0	1
117905003	8832	1	1037	3	1	0	3	3	1	3		0	4	0	0	0	0	0	0	1
117905003	4881	3	1037	4	1	1	1	1	1	5		0		0	0	0	0	0	0	1
117905003	545	3	1040	3	1	0	1	1	4	5	1	0		1	0	1	0	1	0	1
117905003	4881	1	1041	1	1	0	2	2	3	3	4	0	3	1	1	1	1	1	0	1
117905003	4881	3	1041	4	1	1	1	1	1	3		0		1	0	1	1	0	0	1
117905003	3178	1	1042	1	1	1	3	2	4	1	2	0	3	1	1	1	0	0	0	1
117905003	545	3	1042	3	1	1	1	1	4	5		0		1	1	1	0	0	1	1
117905003	498	1	1043	1	1	0	7	2	4	1	2	0	2	1	0	1	0	1	1	1
117905003	1534	1	1043	2	1	1	6	1	4	1		1	2	1	0	1	0	1	0	1
117905003	498	1	1044	1	1	0	7	2	4	1	2	1	4	0	0	0	0	0	0	1
117905003	545	3	1045	5	1	0	1	1	4	5	1	0		1	0	0	0	0	0	1
117905003	8832	1	1047	1	1	0	3	2	1	3	4	0	3							2
117905003	8832	1	1047	2	1	0	3	3	1	3		0	2						0	2
117905003	8832	1	1047	3	1	0	3	1	1	3		0	4						0	2
117905003	1534	1	1048	1	1	1	5	1	4	1	2	0	3	1	0	1	0	1	0	1
117905003	498	1	1051	1	1	0	8	2	4	2	1	0	1							2
117905003	683	1	1051	2	1	0	6	2	4	2		0	2						0	2
117905003	498	1	1052	1	1	0	7	3	4	1	2	1	2	1	1	1	0	0	1	1
117905003	545	3	1054	8	1	1	1	1	4	3	1	0		1	1	1	1	1	0	1
117905003	545	3	1056	5	1	0	1	1	4	5	1	0		1	0	0	0	0	1	1
117905003	535	1	1060	1	1	1	8	1	3	2	1	1	2	0	0	0	0	1	0	1
117905003	535	1	1062	1	1	1	7	1	4	2	3	1	3	0	0	0	0	0	0	1
117905003	683	1	1066	1	1	0	6	1	1	1	3	1	1	0	0	0	0	0	0	1
117905003	535	1	1066	2	1	1	8	1	4	2		1	3						0	2
117905003	1534	1	1066	3	1	1	6	1	4	1		0	3						0	2
117905003	498	1	1067	1	1	0	7	1	1	1	2	1	2						0	2
117905003	498	1	1068	1	1	0	8	1	4	2	1	0	2	1	1	1	1	1	0	1
117905003	535	1	1068	2	1	1	8	2	4	1	1	1	2	1	1	1	0	0	1	1
117905003	498	1	1069	1	1	0	7	1	5	1	1	1	3						0	2
117905003	545	3	1070	3	1	0	1	1	1	5	3	0		1	0	1	1	0	0	1
117905003	1534	1	1075	2	1	1	5	1	4	1	1	0	3	0	0	0	0	0	0	1
117905003	545	3	1077	5	1	1	1	1	1	5	1	0		0	0	0	0	0	0	1
117905003	545	3	1078	4	1	0	1	1	4	5	1	0		1	0	0	0	0	0	1
117905003	535	1	1081	1	1	1	7	1	1	2	4	1	2						0	2
117905003	498	1	1083	1	1	0	7	1	4	2	4	0	2						0	2
117905003	1534	1	1084	1	1	1	5	1	4	1		1	3	1	0	1	0	1	1	1
117905003	683	1	1084	2	1	0	5	1	1	1		0	2	1	0	1	0	1	0	1
117905003	535	1	1085	1	1	1	8	1	1	2	1	1	2	0	0	0	0	0	0	1
117905003	545	3	1086	3	1	0	1	1	4	5		0		1	0	0	0	0		1
117905003	4881	3	1087	3	1	1	2	1	1	1	3	0		0	1	1	0	1		1
117905003	1534	1	1088	1	1	1	5	1	1	1		1	2	0	0	0	0	0	0	1
117905003	683	1	1088	2	1	0	5	3	4	1	3	0	3	1	0	1	0	0	0	1
117905003	545	3	1089	5	1	1	1	1	1	5	1	0		1	0	1	0	0	0	1
117905003	545	3	1091	3	1	0	1	1	4	5	4	0		1	0	0	0	0	0	1
117905003	498	1	1096	2	1	0	8	1	1	1	2	1	2	1	0	1	0	0	1	1
117905003	8832	1	1101	1	1	0	4	1	4	1		1	3	1	0	1	0	1	0	1
117905003	3178	1	1101	2	1	1	4	2	4	1	3	0	3	1	0	1	1	1	0	1
117905003	545	3	1102	4	1	1	1	1	4	3	4	0		1	1	1	1	1		1
117905003	3178	1	1106	1	1	1	3	2	4	3	1	0	3	1	0	1	0	1	0	1
117905003	1534	1	1108	1	1	1	6	1	1	2	2	1	3	0	0	0	0	0	0	1
117905003	683	1	1110	1	1	0	6	2	5	1	1	1	2						0	2
117905003	1534	1	1110	2	1	1	6	2	1	1		1	1	1	0	0	0	0	0	1
117905003	1534	1	1117	1	1	1	5	1	3	1	1	1	3	1	1	1	0	1	1	1
117905003	683	1	1117	3	1	0	5	1	1	1		0	3	1	0	1	0	1	0	1
127905001	554	1	1124	1	1	1	3	1	2	3		1	3						0	2
127905001	545	3	1125	2	1	0	1	1	1	4	4	0							1	2
127905001	498	1	1125	3	1	0	8	1	4	1		0	3						0	2
127905001	467	1	1125	4	1	1	7	1	4	1		0	2						0	2
127905001	545	3	1130	2	1	0	1	1	9	5	1	0							0	2
127905001	545	3	1130	3	1	0	1	1	9	5		0							0	2
127905001	4881	3	1130	4	1	1	1	1	9	5		0							0	2
127905001	4881	3	1130	5	1	0	1	1	9	5		0							0	2
127905001	4881	3	1130	6	1	0	2		9	5		0							0	2
127905001	545	3	1132	2	1	1	1	1	4	4	1	0							0	2
127905001	545	3	1132	3	1	1	1	1	2	5		0		1	0	0	0	0	0	1
127905001	1643	1	1135	1	1	0	4	1	4	1	3	1	2	1	0	0	0	0	0	1
127905001	545	3	1135	2	1	1	1	1	4	4	2	0							0	2
127905001	498	1	1139	1	1	0	8	3	1	1		1	2	0	0	0	0	0	0	1
127905001	4881	3	1139	2	1	0	2	1	2	5	2	0							1	2
127905001	4881	1	1139	3	1	0	2	1	99			0	3						0	2
127905001	545	3	1141	2	1	0	1	1	1	4	4	0		1	0	0	0	0	0	1
127905001	4881	1	1151	2	1	1	2	1	4	3	2	0	3	1	1	1	1	1	1	1
127905001	4881	1	1151	3	1	0	2	1	99			0	3						0	2
127905001	467	1	1153	1	1	1	8	1	4	2	4	1	3	1	0	0	0	0	0	1
127905001	554	1	1160	1	1	1	3	1	4	3	1	0	3	1	0	0	0	0	0	1
127905001	535	1	1160	2	1	1	5	2	4	1		0	3						0	2
127905001	545	3	1164	2	1	0	1	1	4	5		0							0	2
127905001	545	3	1165	2	1	0	1	1	4	4		0							0	2
127905001	545	3	1165	3	1	1	1	1	4	3		0							0	2
127905001	498	1	1175	1	1	0	8	1	4	1	2	1	2	1	0	1	0	0	0	1
127905001	1643	1	1178	1	1	0	4	3	4	2	3	1	2						0
127905001	4881	1	1178	2	1	0	2	3	4	3		0	3	1	0	0	0	0	0	1
127905001	498	1	1179	1	1	0	7	1	4	1	2	0	3	1	0	1	0	0	0	1
127905001	554	1	1192	3	1	1	3	1	4	3		0	3	1	0	0	0	0	0	1
127905001	4881	3	1192	4	1	1	2	1	4	5	1	0		1	0	0	0	0	0	1
127905001	4881	3	1192	5	1	1	1	1	4	5		0		1	0	0	0	0	0	1
127905001	545	3	1198	2	1	0	1	1	4	4	1	0		1	0	0	0	0	0	1
127905001	535	1	1201	1	1	1	5	1	99			0	3						0	2
127905001	467	1	1201	2	1	1	8	1	99	3		0	3						0
127905008	535	1	1206	1	1	1	6	1	4	1		0	3						0	2
127905008	683	1	1206	2	1	0	5	2	4	1		0	2	1	0	0	0	0	1	1
127905008	467	1	1207	1	1	1	8	1	99	3		1	3	0	0	0	0	0	0	1
127905008	683	1	1208	1	1	0	6	1	1	2	1	1	2	1	1	1	1	0	1	1
127905008	467	1	1210	1	1	1	8	3	4	2		0	2						0	2
127905008	535	1	1211	1	1	1	6	1	4	1		0	2						0	2
127905008	535	1	1213	1	1	1	5	1	2	2	4	1	2	1	0	0	0	0	1	1
127905008	545	3	1214	2	1	1	1	1	1	5	1	0							0	2
127905008	554	1	1216	1	1	1	4	1	99	2	1	0	3						0	2
127905008	683	1	1219	2	1	0	5		2	1	1	0	2						1	2
127905008	4881	3	1219	3	1	0	1	1	4	4		0							0	2
127905008	535	1	1224	1	1	1	6	1	99	2	4	1	2	1	0	0	0	0	1	1
127905008	467	1	1226	1	1	1	7	1	4	1	1	1	2						1	2
127905008	498	1	1226	2	1	0	8	1	4	1		0	3						0	2
127905008	467	1	1230	1	1	1	7	1	99	3	2	1	3						0	2
127905008	545	3	1232	2	1	0	1	1	1	1	1	0							0	2
127905008	545	3	1232	3	1	0	1	1	4	5		0							0	2
127905008	545	3	1236	5	1	0	1	1	4	4	3	0		1	0	0	0	0	0	1
127905008	683	1	1237	1	1	0	5	1	4	1	3	0	3	1	0	1	1	0	0	1
127905008	545	3	1243	5	1	0	1	1	9	5	1	0		1	1	1	0	0	1	1
127905008	554	1	1245	1	1	1	3	1	4	1	1	1	2						0	2
127905008	1643	1	1245	2	1	0	3	1	3	1		0	2						1	2
127905008	545	3	1245	4	1	0	1	1	3	5		0							0	2
127905008	1643	1	1252	3	1	0	3	1	99			0	3						0	2
127905008	4881	1	1252	4	1	1	2	2	99			0	3						0	2
127905008	4881	3	1252	5	1	1	2	1	4	5		0		1	1	1	1	1	0	1
127905008	545	3	1252	6	1	0	1	1	1	5		0		1	1	1	1	1		1
127905008	545	3	1252	7	1	1	1	1	4	5		0		1	1		1	1		1
127905008	554	1	1253	2	1	1	4	2	4	1	1	0	4	1	1	1	1	1	0	1
127905008	545	3	1254	4	1	0	1	1	4	4		0		1	0	0	0	0	1	1
127905008	554	1	1257	1	1	1	3	2	4	1	4	0	2						1	2
127905008	1643	1	1257	2	1	0	4	1	99			0	3						0	2
127905008	545	3	1257	3	1	0	1	1	9	5		0							0	2
127905008	545	3	1257	4	1	0	1	1	4	5		0							0	2
127905008	545	3	1258	4	1	0	1	1	1	4		0		1	0	1	0	0	0	1
127905008	545	3	1258	5	1	1	1	1	2	4		0		1	0	1	0	0	0	1
127905008	545	3	1260	2	1	0	1	1	1	4	2	0		1	0	0	0	0	0	1
127905008	4881	3	1262	2	1	1	1	1	4	4	4	0		1	0	0	0	0	0	1
127905008	4881	3	1262	3	1	0	1	1	1	3		0		1	0	0	0	0	0	1
127905008	467	1	1264	1	1	1	8	2	4	1	1	1	2	1	1	1	0	0	0	1
127905008	545	3	1264	5	1	0	1	1	4	4		1							0	2
127905008	498	1	1268	1	1	0	8	1	2	1	2	0	1						1	2
127905008	467	1	1269	1	1	1	7	1	4	2		0	3						0	2
127905008	545	3	1269	2	1	1	1	1	1	5		0							0	2
127905008	498	1	1275	1	1	0	7	1	4	1	2	1	2						0	2
127905008	535	1	1275	2	1	1	6	2	4	1		1	2	1	0	0	0	0	0	1
127905008	467	2	1275	3	1	1	8	1	4	2		1	2	1	0	0	0	0	0	1
127905008	4881	3	1276	3	1	1	2	1	4	4	2	1							0	2
127905008	467	1	1277	1	1	1	8	1	3	2	1	1	3						0	2
127905008	554	1	1279	1	1	1	3	1	3	1	1	1	2	1	0	0	0	0	0	1
127905008	1643	1	1279	2	1	0	3	1	99	1		0	3						1	2
127905008	545	3	1279	3	1	0	1	1	3	5		0							0	2
127905008	535	1	1283	1	1	1	6	1	2	1	4	1	2						0	2
120305033	554	1	1291	1	1	1	3	1	4	1	1	0	3	1	0	1	0	1	0	1
120305033	554	1	1291	2	1	1	4	2	4	1		0	2	1	0	1	0	1	0	1
120305033	535	1	1291	3	1	1	6	1	4	2		0	2						0	2
120305033	4881	1	1291	5	1	0	2	1	4	3		0	3	1	0	1	1	1	0	1
120305033	4881	1	1291	6	1	1	2	2	4	3		0	3	1	0	1	1	1	0	1
120305033	545	3	1291	7	1	1	1	1	4	4		0							0	2
120305033	545	3	1291	8	1	0	1	1	4	4		0							0	2
120305033	554	1	1292	1	1	1	4	1	4	1	1	1	2	1	0	1	1	1	0	1
120305033	683	1	1293	1	1	0	5	1	4	1	1	0	2						0	2
120305033	554	1	1293	2	1	1	4	2	4	1		0	2						0	2
120305033	498	1	1294	2	1	0	8	3	1	1	1	1	2						0	2
120305033	535	1	1294	3	1	1	6	2	99	1		1	2						0	2
120305033	683	1	1295	1	1	0	5	2	99	1	2	1	2						0	2
120305033	554	1	1295	2	1	1	4	1	99	1		0	3						0	2
120305033	554	1	1296	1	1	1	3	1	99	1	1	0	4						0	2
120305033	554	1	1297	1	1	1	4	1	2	1	1	0	3						0	2
120305033	467	1	1298	1	1	1	7	1	2	2	1	1	2	1	0	0	0	0	0	1
120305033	683	1	1298	3	1	0	5	1	4	1		0	3	1	0	0	0	0	0	1
120305033	545	3	1298	4	1	0	1	1	2	4		0		1	0	0	0	0	0	1
120305033	554	1	1299	2	1	1	3	1	4	1	1	0	2	1	1	1	1	1	0	1
120305033	545	3	1299	4	1	1	1	1	2	4		0		1	0	0	0	0	0	1
120305033	683	1	1300	1	1	0	5	2	1	1	1	0	3						0	2
120305033	554	1	1300	2	1	1	4	1	99	1		1	1						0	2
120305033	545	3	1300	7	1	1	1	1	9	5		0							0	2
120305033	545	3	1300	8	1	1	1	1	9	5		0							0	2
120305033	683	1	1302	1	1	0	5	1	1	1	4	1	2	1	0	0	0	0	1	1
120305033	554	1	1312	1	1	1	3	1	99	1		0	3	1	0	1	1	0	0	1
120305033	535	1	1312	2	1	1	5	2	4	1		1	1						0	2
120305033	683	1	1312	3	1	0	6	2	99	1		0	2						0	2
120305033	545	3	1312	4	1	0	1	1	4	5	2	0		1	0	0	0	0	0	1
120305033	498	1	1313	1	1	0	8	3	99	2		1	2						0	2
120305033	535	1	1313	2	1	1	6	1	3	2		1	3						1	2
120305033	535	1	1316	1	1	1	6	1	4	2	1	1	2	1	0	1	0	0	0	1
120305033	554	1	1316	2	1	1	3	3	4	3		0	3	1	0	1	0	0	0	1
120305033	545	3	1316	5	1	0	1	1	4	4		0		1	0	1	0	0	0	1
120305033	545	3	1317	2	1	0	1	1	1	4		0							0	2
120305033	535	1	1320	1	1	1	5	1	4	1		1	4						1	2
120305033	554	1	1320	3	1	1	4	1	2	3		1	3						0	2
120305033	545	3	1320	4	1	0	1	1	1	4		0							0	2
120305033	498	1	1322	1	1	0	8	1	99	1		1	3						0	2
120305033	554	1	1322	2	1	1	3	1	4	1		1	1						0	2
120305033	535	1	1326	1	1	1	5	1	99	1	1	1	1						1	2
120305033	554	1	1327	1	1	1	3	2	4	1	1	0	4	1	1	1	0	0	0	1
120305033	4881	3	1327	2	1	0	2	1	4	4		0		1	0	1	0	0	0	1
120305033	4881	3	1327	3	1	0	1	1	4	4		0		1	0	1	1	0	0	1
120305033	4881	3	1327	4	1	0	1	1	4	4		0		1	0	1	1	0	0	1
120305033	545	3	1327	5	1	1	1	1	4	4		0		1	0	1	1	0	0	1
120305033	545	3	1327	6	1	0	1	1	4	4		0		1	0	1	1	0	0	1
120305033	554	1	1328	1	1	1	3	3	1	1	1	0	3	1	1	1	1	0	0	1
120305033	545	3	1328	7	1	1	1	1	1	5		0		1	0	1	0	0	0	1
120305033	545	3	1328	8	1	0	1	1	4	5		0		1	0	0	0	0	0	1
120305033	554	1	1329	1	1	1	4	1	3	2		0	3						0	2
120305033	545	3	1329	5	1	1	1	1	1	4		0							0	2
120305033	535	1	1330	1	1	1	6	1	4	1	1	1	2						0	2
120305033	554	1	1331	1	1	1	3	3	2	2		0	1	1	0	0	0	0	0	1
120305033	535	1	1332	1	1	1	6	1	99	2		0	3						0	2
120305033	554	1	1333	1	1	1	3	1	1	1	1	0	2						1	2
120305033	545	3	1333	4	1	1	1	1	4	5		0							0	2
120305033	554	1	1343	1	1	1	4	2	2	1	4	0	4	1	1	1	1	0	0	1
120305033	535	1	1344	1	1	1	6	1	4	1	3	1	2	1	0	1	0	0	0	1
120305033	554	1	1348	1	1	1	3	1	4	1	1	0	3	1	1	1	1	1	0	1
120305033	545	3	1348	3	1	1	1	1	4	4		0							1	2
120305033	683	1	1351	2	1	0	5	1	99	3	4	0	4						0	2
120305033	683	1	1354	1	1	0	5	1	4	1	3	1	2	1	1	1	0	0	0	1
120305033	554	1	1355	1	1	1	4	1	4	1	3	1	3	1	0	1	1	0	0	1
120305033	545	3	1357	4	1	0	1	1	4	4		0							0	2
120305033	554	1	1358	1	1	1	4	3	2	2	1	1	2	1	0	0	0	0	0	1
120305033	467	1	1358	2	1	1	8	2	2	2		0	2						0	2
120305033	554	1	1358	4	1	1	4	2	4	1		0	1						0	2
120305033	4881	1	1359	1	1	1	2	2	99	3	1	0	2						1	2
120305033	554	1	1359	2	1	1	4	2	99	2		0	3						1	2
120305033	4881	3	1359	3	1	0	1	1	9	5		0							0	2
120305033	4881	3	1359	4	1	1	1	1	9	5		0							0	2
120305033	4881	3	1359	5	1	0	2	1	9	5		0							0	2
120305033	554	1	1360	1	1	1	3	3	4	2	2	0	3	1	1	1	1	1	0	1
120305033	467	1	1361	1	1	1	8	2	4	2	4	1	3	1	0	0	0	0	0	1
120305033	554	1	1362	1	1	1	4	1	99	1		1	2						0	2
120305033	4881	3	1362	3	1	0	2	1	9	5		0							0	2
120305033	4881	3	1362	4	1	1	2	1	4	5		0							0	2
120305033	4881	3	1362	5	1	0	1	1	9	5		0							0	2
120305033	545	3	1362	6	1	1	1	1	3	5		0							0	2
120305033	554	1	1363	1	1	1	3	2	3	1	3	0	4	1	0	0	0	0	1	1
120305033	545	3	1363	3	1	1	1	1	1	4		0							0	2
120305033	545	3	1364	3	1	1	1	1	4	5	2	0							0	2
120305033	554	1	1365	1	1	1	3	2	4	1	1	0	2						0	2
120305033	545	3	1365	3	1	0	1	1	2	4		0		1	0	0	0	0	0	1
120305033	545	3	1365	4	1	0	1	1	2	4		0		1	0	0	0	0	0	1
120305033	535	1	1366	1	1	1	5	2	2	2	1	1	2						0	2
120305033	4881	1	1366	2	1	0	2	1	1	3		0	3	1	0	0	0	0	0	1
120305033	4881	3	1366	3	1	0	2	1	1	4		0							0	2
120305033	554	1	1367	1	1	1	3	2	99	1	2	0	3						0	2
120305033	554	1	1368	1	1	1	3	1	99	1	1	0	3						0	2
120305033	545	3	1368	3	1	1	1	1	9	5		0							0	2
120305033	554	1	1369	1	1	1	3	3	4	1	1	1	1						0	2
120305033	554	1	1376	2	1	1	4	2	99	1	1	1	2						0	2
120305033	545	3	1376	8	1	1	1	1	1	5		0							0	2
120305033	545	3	1376	9	1	0	1	1	9	5		0							0	2
120105200	606	3	1377	5	1	1	1	1	1	3	4	0		1	0	0	0	0	0	1
120105200	606	3	1379	3	1	0	1	1	4	5		0							0
120105200	606	3	1379	4	1	0	1	1	4	5	4	0		1	1	1	1	1	0	1
120105200	606	3	1382	3	1	0	1	1	1	3	3	0		0	0	0	0	0	0	1
120105200	3850	1	1383	1	1	1	3	2	4	3		0	3	0	0	0	0	0	1	1
120105200	10701	1	1383	2	1	0	3	2	99			0	3						0	2
120105200	1757	1	1384	1	1	1	5	1	4	1	4	1	2	0	0	0	0	0	0	1
120105200	861	1	1384	2	1	0	6	2	4	1		1	3	1	0	1	0	0	1	1
120105200	606	3	1395	4	1	0	1	1	4	3		0		1	1	1	1	1		1
120105200	606	3	1397	4	1	1	1	1	1	5	3	0		1	0	1	1	0		1
120105200	644	1	1399	1	1	1	8	2	4	2	4	1	3	1	0	1	0	0	0	1
120105200	1757	1	1400	1	1	1	6	1	99	1		1	1						0	2
120105200	861	1	1400	2	1	0	6	2	99			0	3						0	2
120105200	606	3	1401	3	1	0	1	1	4	3	4	0		0	0	0	0	0		1
120105200	3850	1	1404	1	1	1	4	1	3	1		0	3	1	0	0	0	0	0	1
120105200	3850	1	1407	1	1	1	3	3	4	1	2	0	3	1	1	1	0	0	0	1
120105200	606	3	1407	2	1	1	1	1	4	4		0		1	0	1	0	0		1
120105200	1757	1	1410	1	1	1	5	3	4	1	1	0	2						0	2
120105200	3850	1	1411	1	1	1	3	1	4	3	4	0	2	1	0	0	0	0	0	1
120105200	644	1	1412	1	1	1	7	1	4	2	4	1	2	1	0	1	0	1	1	1
120105200	1757	1	1413	1	1	1	5	1	2	2	2	0	1	1	0	0	0	0	1	1
120105200	3850	1	1414	1	1	1	4	2	99	1	4	1	2						0	2
120105200	606	3	1414	2	1	1	1	1	9	5		1							1	2
120105200	644	1	1416	1	1	1	7	2	4	2	4	1	1	1	0	1	0	0	0	1
120105200	3850	1	1416	2	1	1	4	2	4	3		1	3	1	1	1	1	0	0	1
120105200	606	3	1416	3	1	1	1	1	1	2		0							0	2
120105200	606	3	1418	4	1	0	1	1	1	3	4	1		1	0	1	0	0	0	1
120105200	3850	1	1419	2	1	1	4	3	4	1	2	1	3	1	0	1	1	1	0	1
120105200	606	3	1419	3	1	0	1	1	4	4		0		1	0	1	1	0	0	1
120105200	606	3	1420	3	1	1	1	1	1	5	3	0		0	0	0	0	0	0	1
120105200	606	3	1421	2	1	1	1	1	4	2		0		0	0	1	0	0	0	1
120105200	644	1	1427	1	1	1	7	2	2	2	4	1	2	1	1	1	0	1	0	1
120105200	606	3	1430	3	1	0	1	1	1	3	4	0		1	1	1	0	0	1	1
120105200	3850	1	1434	1	1	1	4	3	4	1	4	0	3	0	0	0	1	0	0	1
120105200	10701	1	1434	2	1	0	4	1	4	1	4	0	3	0	0	0	0	0	0	1
120105200	1757	1	1440	1	1	1	5	3	4	2	2	0	2	1	1	0	1	0	0	1
120105200	644	1	1441	1	1	1	8	2	4	2	2	1	3	1	0	1	1	0	0	1
120105200	644	1	1442	1	1	1	8	2	2	3	4	1	2	1	0	0	0	0	0	1
120105200	3850	1	1443	1	1	1	3	1	4	1	2	0	3						0	2
120105200	606	3	1443	3	1	1	1	1	1	1		0							1	2
120105200	606	3	1444	3	1	0	1	1	1	3		0		1	0	1	0	0	1	1
120105200	1757	1	1445	1	1	1	6	3	4	1		0	2	1	0	0	0	0	0	1
120105200	3850	1	1446	1	1	1	4	2	4	1	4	0	3	0	0	0	1	0		1
120105200	606	3	1446	3	1	0	1	1	1	3		0		0	0	0	0	0		1
120105200	3850	1	1448	1	1	1	4	2	4	1	1	0	2						0	2
120105200	606	3	1448	3	1	0	1	1	1	5		0							0	2
120105200	644	1	1449	1	1	1	8	1	2	2	4	0	2						0	2
120105200	861	1	1449	2	1	0	5	1	2	2		0	3						0	2
120105200	861	1	1450	1	1	0	5	3	4	1	4	0	3	1	0	1	1	0	0	1
120105200	606	3	1450	4	1	0	1	1	4	3		0		0	0	0	0	0	0	1
120105200	10701	1	1451	3	1	0	3	3	4	3	2	0	2	0	0	0	1	0		1
120105200	861	1	1452	1	1	0	5	3	1	3		1	2						0	2
120105200	3850	1	1452	2	1	1	3	2	4	3		0	3	1	1	1	1	1	1	1
120105200	861	1	1455	1	1	0	5	2	4	1		0	3						0	2
120105200	3850	1	1455	2	1	1	3		4	1		0	4	1	1	1	1	1	0	1
120105200	3850	1	1456	1	1	1	4	1	4	3	2	0	3	1	1	1	1	1	0	1
120105200	1757	1	1458	1	1	1	6	3	4	3	4	1	3	1	0	1	1	0	0	1
132905001	683	1	1463	1	1	0	5	3	4	1		0	3	1	1	1	1	1	0	1
132905001	535	1	1463	2	1	1	6	3	4	1	2	1	2	1	0	1	1	1	0	1
132905001	535	1	1465	2	1	1	6	3	4	1	2	1	1	1	0	1	1	0	0	1
132905001	554	1	1466	2	1	1	4	3	4	1	2	1	1	1	0	1	1	0	0	1
132905001	554	1	1467	1	1	1	4	3	4	2	1	0	3	1	0	1	1	0	0	1
132905001	498	1	1469	1	1	0	7	3	4	2	4	1	3						0	2
132905001	545	3	1469	3	1	0	1	1	4	5		0		1	0	0	0	0	0	1
132905001	554	1	1471	1	1	1	3	1	2	1		0	4	0	0	0	0	0	0	1
132905001	1643	1	1471	2	1	0	4	1	4	1	1	0	3	1	0	1	0	0	1	1
132905001	545	3	1471	4	1	0	1	1	2	5		0		1	0	0	0	0	0	1
132905001	683	1	1474	2	1	0	5	1	4	1		0	4	0	0	0	0	0	0	1
132905001	545	3	1474	3	1	1	1	1	4	5		0		1	1	1	0	0	0	1
132905001	467	1	1475	1	1	1	7	1	4	2	2	1	2	1	0	1	0	0	0	1
132905001	554	1	1475	2	1	1	4	2	4	3		0	4	0	0	0	0	0	0	1
132905001	683	1	1477	1	1	0	5	3	4	1		0	3	0	1	1	0	0	0	1
132905001	554	1	1477	2	1	1	4	2	4	1	1	0	3	1	1	1	0	0	1	1
132905001	545	3	1477	3	1	0	1	1	4	5		0		1	1	1	0	0	0	1
132905001	545	3	1477	4	1	1	1	1	4	5		0		0	0	1	0	0	0	1
132905001	554	1	1478	1	1	1	3	1	1	3	1	0	4	1	0	1	0	0	0	1
132905001	545	3	1478	2	1	0	1	1	1	5		0		1	0	1	0	0	0	1
132905001	554	1	1479	1	1	1	3	3	4	1	1	0	3	1	1	1	0	0	1	1
132905001	545	3	1479	3	1	0	1	1	3	5		0		1	1	1	0	0	0	1
132905001	545	3	1479	4	1	1	1	1	1	5		0		1	1	1	0	0	0	1
132905001	1643	1	1483	1	1	0	4	1	2	3	2	0	4	1	0	1	0	0	0	1
132905001	683	1	1488	1	1	0	6	1	1	1	1	1	3	0	0	1	1	0	0	1
132905001	535	1	1488	2	1	1	6	3	4	1		1	2	0	0	0	0	0	1	1
132905001	1643	1	1488	3	1	0	3	1	4	2		0	2	1	0	1	1	0	1	1
132905001	498	1	1489	1	1	0	7	3	4	1	1	0	2	1	0	1	1	0	0	1
132905001	535	1	1489	2	1	1	6	3	4	1		1	2	1	0	1	1	0	0	1
132905001	554	1	1489	3	1	1	4	1	4	2		0	2	0	0	0	0	0	0	1
132905001	545	3	1489	4	1	1	1		1	5		0		0	0	0	0	0	0	1
132905001	554	1	1492	1	1	1	4	1	5	2	1	1	3	1	0	1	0	0	1	1
132905001	554	1	1493	1	1	1	3	2	5	2	1	1	3	1	0	1	0	0	0	1
132905001	545	3	1493	3	1	0	1	1	5	5		0		1	0	1	0	0	0	1
132905001	554	1	1494	2	1	1	4	1	4	1	1	0	2	1	0	1	1	0	1	1
132905001	554	1	1497	1	1	1	3	3	4	2		0	4	1	1	1	1	1	0	1
132905001	554	1	1497	2	1	1	3	1	1	2	1	0	3	1	1	1	1	0	0	1
132905001	535	1	1499	1	1	1	5	1	4	1	2	1	3	0	0	0	0	0	0	1
132905001	683	1	1499	2	1	0	6	1	4	1	2	1	3	1	0	1	0	0	0	1
132905001	535	1	1501	1	1	1	6	2	4	1		1	3	0	0	0	0	0	0	1
132905001	554	1	1501	3	1	1	3	2	1	3		1	3	1	1	1	1	1	1	1
132905001	535	1	1501	6	1	1	6	1	4	1		0	2	1	0	1	0	0	0	1
132905001	683	1	1502	1	1	0	5	3	4	1		1	3						0	2
132905001	554	1	1502	2	1	1	3	3	4	1		1	3	0	0	0	0	0	0	1
132905001	554	1	1503	1	1	1	3	1	4	1	2	1	3	1	0	1	0	0	0	1
132905001	1643	1	1503	2	1	0	4	1	99			0	3						0	2
132905001	545	3	1503	3	1	1	1	1	4	5	2	0		0	0	0	0	0		1
132905001	498	1	1504	1	1	0	7	1	4	2	4	1	4	0	0	0	0	0	0	1
132905001	554	1	1505	1	1	1	3	2	4	1	1	0	3	1	1	1	0	0	0	1
132905001	554	1	1506	1	1	1	4	1	1	1	2	1	3	1	0	1	0	0	1	1
132905001	4881	1	1506	3	1	0	2	2	4	3		1	3	1	0	1	0	0	1	1
132905001	4881	3	1506	4	1	0	1	1	4	5	2	0		0	0	0	0	0	0	1
132905001	4881	3	1506	5	1	0	2	1	4	5		0		1	0	1	0	0	1	1
132905001	4881	3	1506	6	1	0	2	1	4	5	1	0		1	0	1	0	0	1	1
132905001	545	3	1508	3	1	0	1	1	4	5	1	0		1	0	1	0	0	0	1
132905001	554	1	1511	1	1	1	3	2	4	1		0	2	1	0	1	0	0	0	1
132905001	545	3	1511	3	1	1	1	1	4	5		0		0	0	0	0	0	0	1
132905001	545	3	1511	4	1	1	1	1	4	5		0		0	0	0	0	0		1
132905001	554	1	1514	1	1	1	4	1	4	1	1	1	1	1	1	1	0	0	0	1
132905001	554	1	1519	1	1	1	4	1	2	3	1	0	4	1	0	1	0	0	0	1
132905001	554	1	1522	1	1	1	4	1	4	1	1	0	2	1	0	1	0	1	0	1
132905001	545	3	1524	4	1	0	1	1	4	5	4	0		1	1	1	0	1	0	1
132905001	467	1	1529	1	1	1	8	1	4	1	2	1	2	0	0	0	0	0	0	1
132905001	498	1	1529	2	1	0	8	2	2	1		1	2	1	0	1	0	0	0	1
132905001	535	1	1530	1	1	1	5	1	2	1	2	1	1	1	1	1	0	0	0	1
132905001	683	1	1530	2	1	0	6	2	2	1		0	3	0	0	1	0	0	0	1
132905001	4881	3	1530	4	1	0	1	1	2	5		0		1	1	1	0	0	0	1
132905001	498	1	1533	1	1	0	7	1	2	1		1	3	1	0	1	0	0	0	1
132905001	545	3	1533	7	1	0	1	1	4	5	2	0		0	0	1	0	0	0	1
132905001	554	1	1536	1	1	1	4	1	4	2	1	0	3	1	0	1	1	0	1	1
132905001	535	1	1537	1	1	1	5	2	4	1		0	3	1	0	1	1	0	1	1
132905001	498	1	1537	3	1	0	8	1	4	2	1	1	2	1	0	1	0	0	0	1
132905001	545	3	1537	7	1	1	1	1	4	5		0		0	0	0	0	0	0	1
132905001	554	1	1538	1	1	1	4	1	4	1		0	3	1	0	1	1	0	1	1
132905001	545	3	1538	3	1	0	1	1	4	5	1	0		1	0	1	1	0	0	1
132905001	554	1	1540	2	1	1	3	1	2	1	1	1	3	0	0	0	0	0	0	1
132905001	545	3	1540	5	1	1	1	1	4	5		0		0	0	0	0	0	0	1
132905001	554	1	1542	1	1	1	4	3	2	1	1	0	3	1	1	1	0	0	1	1
132905001	498	1	1543	1	1	0	7	1	2	1	1	0	3	0	0	0	0	0	0	1
132905001	535	1	1543	2	1	1	6	1	4	1		1	2	0	0	0	0	0	0	1
132905001	545	3	1543	7	1	1	1	1	4	5		0		0	0	0	0	0	0	1
132905001	1643	1	1544	1	1	0	4	1	2	1	1	0	4	0	0	0	0	0	0	1
132905001	554	1	1544	2	1	1	4	1	4	1		0	3	0	0	0	0	0	1	1
132905001	545	3	1548	3	1	0	1	1	2	5	1	0		1	0	1	0	0	0	1
132905001	545	3	1548	4	1	1	1	1	1	5		0		1	0	1	0	0	1	1
132905021	467	1	1550	1	1	1	7	1	2	1	3	1	3	0	0	0	0	0	0	1
132905021	554	1	1551	1	1	1	4	1	4	1	1	0	3	0	0	0	0	0	0	1
132905021	545	3	1551	7	1	0	1	1	4	5		0		0	0	0	0	0	0	1
132905021	554	1	1552	1	1	1	4	1	4	1	4	0	4	1	1	1	0	0	0	1
132905021	683	1	1552	2	1	0	5	1	4	1		0	3	1	1	1	0	0	1	1
132905021	467	1	1553	1	1	1	8	1	2	1		0	2	0	0	1	0	0	0	1
132905021	535	1	1553	2	1	1	5	1	4	2		0	2	0	0	1	0	0	0	1
132905021	545	3	1553	6	1	0	1	1	4	5	1	0		0	0	1	0	0	0	1
132905021	535	1	1554	1	1	1	5	3	4	1	1	0	2	1	1	1	1		1	1
132905021	683	1	1554	2	1	0	5	1	4	1		0	3	1	0	1			0	1
132905021	683	1	1558	1	1	0	6	1	1	1	1	0	2	1	1	1	0	0	1	1
132905021	535	1	1558	2	1	1	5	3	2	1		0	2	1	1	1	0	0		1
132905021	498	1	1559	1	1	0	8	3	2	2	4	0	3	1	0	1	0	0	0	1
132905021	554	1	1564	2	1	1	3	3	4	1	1	1	2	1	0	1	1	1	1	1
132905021	545	3	1564	3	1	1	1	1	4	5		0		0	0	0	0	0	0	1
132905021	554	1	1565	1	1	1	3	1	1	2	1	0	4	1	0	1	0	0	1	1
132905021	545	3	1565	2	1	1	1	1	1	5		0		0	0	1	0	0	0	1
132905021	535	1	1566	1	1	1	5	3	4	2	1	0	2	1	0	1	1	1	0	1
132905021	554	1	1567	2	1	1	3	1	4	1	2	1	3	0	0	0	0	0	1	1
132905021	554	1	1568	2	1	1	4	1	1	1	1	0	3	0	0	1	0	0	0	1
132905021	545	3	1568	4	1	0	1	1	4	5		0		0	0	0	0	0	0	1
132905021	545	3	1568	5	1	0	1	1	4	5		0		1	0	0	0	0	0	1
132905021	554	1	1570	1	1	1	4	1	4	1	1	0	3	0	0	0	0	0	0	1
132905021	683	1	1570	2	1	0	5	1	4	1		1	3	1	0	1	0	0	1	1
132905021	545	3	1570	6	1	0	1	1	4	5	1	0		0	0	0	0	0	1	1
132905021	535	1	1575	1	1	1	5	1	99	1	2	1	3	0	0	0	0	0	0	1
132905021	683	1	1575	2	1	0	6	2	99			0	3						0	2
132905021	554	1	1577	2	1	1	3	1	4	1	2	0	3	1	1	1	1	0	0	1
132905021	545	3	1577	4	1	0	1	1	4	5	2	1		0	0	0	0	0	0	1
132905021	554	1	1578	1	1	1	4	1	4	1	1	0	3	1	0	1	0	0	0	1
132905021	1643	1	1578	2	1	0	3	2	4	1	1	1	3	1	0	1	0	1	0	1
132905021	554	1	1579	1	1	1	4	2	4	1	1	0	3	1	0	1	0	0	1	1
132905021	683	1	1579	2	1	0	5	1	99			0	3						0	2
132905021	498	1	1580	1	1	0	8	1	4	1	1	1	2	0	0	0	0	0	0	1
132905021	535	1	1580	2	1	1	5	1	4	1		1	2	1	0	1	0	0	0	1
132905021	545	3	1580	7	1	1	1	1	9	5		0		1	0	1	0	0		1
132905021	554	1	1581	1	1	1	4	1	4	1	1	0	3	1	0	1	0	0	1	1
132905021	554	1	1582	1	1	1	3	1	4	2	2	0	3	1	0	1	0	0	1	1
132905021	545	3	1582	2	1	0	1	1	4	5	2	0		1	0	1	0	0	1	1
132905021	554	1	1583	1	1	1	3	1	4	1		0	3	1	1	1	0	0	1	1
132905021	1643	1	1583	2	1	0	3	1	4	1		1	3	1	1	1	1	0	1	1
132905021	545	3	1583	3	1	1	1	1	4	5		0		1	1	1	0	0	1	1
132905021	545	3	1583	4	1	1	1	1	4	5		0		0	0	0	0	0	0	1
132905021	535	1	1585	2	1	1	5	2	4	1	2	1	3	0	0	1	0	0	0	1
132905021	554	1	1589	1	1	1	4	1	4	2	1	0	3	0	0	0	0	0	0	1
132905021	554	1	1590	1	1	1	4	1	4	1	1	0	3	1	0	1	0	0	0	1
132905021	545	3	1590	4	1	0	1	1	4	5		0		1	0	1	0	0	0	1
132905021	554	1	1591	1	1	1	3	1	4	1	3	0	4	1	1	1	1	0	0	1
132905021	4881	3	1593	3	1	0	1	1	5	5	2	0		0	0	0	0	0	0	1
132905021	545	3	1593	4	1	0	1	1	5	5		0		0	0	0	0	0	0	1
132905021	535	1	1594	1	1	1	5	1	4	1	1	1	2	1	1	1	0	0	0	1
132905021	683	1	1594	2	1	0	5	2	4	1		0	2	0	0	1	0	0		1
132905021	683	1	1595	1	1	0	6	2	2	1	1	0	3	0	0	0	0	0	0	1
132905021	554	1	1595	2	1	1	4	2	4	1		0	4	0	0	0	0	0	0	1
132905021	554	1	1596	1	1	1	4	2	4	1	1	0	3	1	0	1	0	0	0	1
132905021	1643	1	1596	2	1	0	4	1	4	1		0	3	0	0	0	0	0	0	1
132905021	545	3	1596	6	1	1	1	1	4	5		0		0	0	0	0	0	0	1
132905021	467	1	1597	1	1	1	8	3	1	2	2	0	3	1	0	1	1	1	0	1
132905021	1643	1	1597	2	1	0	4	3	1	3		1	4	1	0	1	1	0	0	1
132905021	554	1	1598	1	1	1	4	1	4	2	2	0	3						0	2
132905021	498	2	1600	2	1	0	8	1	5	1	1	0	1	0	0	0	0	0	0	1
132905021	554	1	1600	3	1	1	4	3	5	2		0	3	1	0	1	1	0	0	1
132905021	554	1	1600	4	1	1	3	3	5	2		0	2	1	0	1	1	1	0	1
132905021	467	1	1600	5	1	1	7	3	5	1		0	2	1	1	1	1	1	0	1
132905021	545	3	1600	7	1	1	1	1	5	5		0		1	0	1	0	1	0	1
132905021	467	1	1601	1	1	1	7	1	4	1		1	2	1	0	1	1	0	1	1
132905021	498	1	1601	2	1	0	7	1	4	1	2	1	3	0	0	0	0	0	0	1
132905021	535	1	1602	1	1	1	5	1	5	2	2	1	2	1	0	1	1	1	1	1
132905021	545	3	1602	2	1	0	1	1	4	5		0		0	0	0	0	0	0	1
132905021	554	1	1603	2	1	1	3	2	4	1	1	0	3	1	0	1	1	0	0	1
132905021	545	3	1603	3	1	1	1	1	4	5		0		1	0	0	0	0	0	1
132905021	545	3	1603	4	1	0	1	1	4	5		0		1	0	0	0	0	0	1
132905021	535	1	1604	1	1	1	5	2	5	2	1	0	3	0	0	0	0	0	0	1
132905021	498	1	1605	1	1	0	7	2	4	2	1	0	3	0	0	0	0	0	0	1
132905021	4881	3	1605	2	1	1	2	1	4	3		0		0	0	0	0	0	1	1
132905021	545	3	1605	3	1	0	1	1	4	5		0		0	0	0	0	0	0	1
132905021	554	1	1606	2	1	1	4	2	1	1	3	0	3	1	0	0	0	0	0	1
132905021	545	3	1606	3	1	0	1	1	4	5		0							0	2
132905021	554	1	1607	2	1	1	4	1	1	1	2	0	3	0	0	0	0	0	1	1
132905021	535	1	1612	1	1	1	5	1	5	1	1	0	3	1	1	1	0	0		1
132905021	683	1	1612	2	1	0	6	1	2	1		0	3	1	1	1	0	0	0	1
132905021	545	3	1612	7	1	1	1	1	4	5		0		0	0	0	0	0	0	1
132905021	554	1	1614	2	1	1	3	1	4	1	1	0	3	1	1	1	1	0	0	1
132905021	545	3	1614	6	1	1	1	1	4	5		0		1	0	1	1	0	1	1
132905021	554	1	1615	1	1	1	3	1	4	3		0	3	0	0	1	0	0	0	1
132905021	545	3	1615	4	1	1	1	1	1	5	1	0		1	0	1	0	0	0	1
132905021	498	1	1616	1	1	0	7	1	4	1	3	0	3	1	0	1	0	0	1	1
132905021	535	1	1616	2	1	1	6	1	1	1		1	4	1	0	0	0	0	0	1
132905021	467	1	1617	1	1	1	7	2	4	2	1	1	2	0	0	1	0	0	0	1
132905021	554	1	1618	1	1	1	4	3	4	1		1	3	1	0	1	0	0	0	1
132905021	554	1	1624	1	1	1	4	1	5	2	1	0	3	1	1	1	1	1	1	1
132905021	683	1	1625	1	1	0	5	1	5	1		1	3	1	0	1	1	0	0	1
132905021	554	1	1625	2	1	1	3	2	5	1	1	0	2	1	0	1	1	1	0	1
132905021	545	3	1625	5	1	1	1	1	5	5		0		0	0	0	0	0	0	1
132905021	545	3	1628	2	1	0	1	1	4	5	1	0		1	0	0	0	0	0	1
132905021	545	3	1628	3	1	1	1	1	4	5		0		0	0	0	0	0	0	1
132905021	467	1	1631	1	1	1	7	3	4	3	2	0	4	1	0	1	0	0	0	1
132905021	554	1	1632	1	1	1	4	1	2	1	1	0	3	0	0	1	0	0	0	1
132905021	1643	1	1632	2	1	0	4	1	2	1		0	4	1	1	0	0	0	0	1
132905021	545	3	1632	7	1	1	1	1	4	5		0		1	0	1	1	0	0	1
132905021	545	3	1632	8	1	0	1	1	2	5		0		0	0	0	0	0	0	1
132905021	535	1	1634	1	1	1	5	1	4	1	1	1	2	1	1	1	0	0	1	1
132905021	683	1	1634	2	1	0	5	2	4	1		0	3	1	1	1	0	0	1	1
135205006	1534	1	1635	1	1	1	5	2	4	1	2	1	2	0	0	0	1	0	0	1
135205006	683	1	1635	2	1	0	5	1	1	1		1	2	0	0	1	0	0	1	1
135205006	545	3	1637	6	1	1	1	1	2	5	1	0		1	0	1	1	0	1	1
135205006	4881	1	1639	1	1	0	2	1	4	3	1	0	3	1	1	1	0	1	0	1
135205006	535	1	1639	2	1	1	8	1	4	2		1	3	1	1	1	1	1	1	1
135205006	4881	3	1639	5	1	0	1	1	1	5		0		1	0	1	1	1	0	1
135205006	498	1	1641	1	1	0	8	1	4	2	4	1	2	0	0	0	0	0	1	1
135205006	535	2	1641	2	1	1	8	1	4	2		1	3	0	0	0	0	0	0	1
135205006	498	1	1642	2	1	0	8	1	4	1		1	3	0	0	1	0	0	0	1
135205006	545	3	1642	5	1	1	1	1	4	5		0		1	0	1	0	0	1	1
135205006	498	1	1643	1	1	0	7	1	4	2	4	0	2	1	1	1	0	0	1	1
135205006	498	1	1645	1	1	0	7	1	4	2	4	1	3	1	1	1	0	1	1	1
135205006	535	1	1646	1	1	1	7	1	4	2	4	1	2	1	0	1	0	0	0	1
135205006	683	1	1647	2	1	0	6	1	4	1	3	1	2	0	0	1		0	1	1
135205006	1534	1	1647	3	1	1	6	2	4	1		1	2	0	0	1	0	0	0	1
135205006	683	1	1651	1	1	0	6	1	5	1	3	1	2	1	1	1		0	0	1
135205006	1534	1	1651	2	1	1	6	1	4	1		0	3	1	0	1		0	1	1
135205006	545	3	1653	3	1	0	1	1	4	5	3	0		1	0	1	1	0	0	1
135205006	683	1	1654	1	1	0	5		1	1	4	0	4	0	0	1	0	0	0	1
135205006	545	3	1656	5	1	1	1	1	1	5	1	0		0	0	1	0	0	0	1
135205006	545	3	1657	4	1	0	1	1	1	5	3	0		0	0	0	1	0	0	1
135205006	535	1	1658	1	1	1	8	1	1	1		1	4	1	1	1	1	1	0	1
135205006	498	1	1658	2	1	0	8	1	1	1		1	3	1	1	1	1	1	0	1
135205006	1534	1	1658	3	1	1	5	2	4	3	2	0	4	1	1	1	1	0	0	1
135205006	545	3	1665	4	1	1	1	1	1	5	1	0		0	0	0	0	0	0	1
135205006	1534	1	1666	1	1	1	6	1	5	1	4	0	4	1	0		1	0	1	1
135205006	683	1	1666	2	1	0	5	1	4	1		1	2	1	0	1	0	0	1	1
135205006	3178	1	1668	1	1	1	4	1	1	1	2	0	3	1	1	1	1	1	1	1
135205006	1534	1	1670	1	1	1	6	2	4	1	4	1	3	0	0	0	0	0	1	1
135205006	683	1	1670	2	1	0	6	3	4	1		1	3	1	0	1	0	0	1	1
135205006	3178	1	1670	3	1	1	4	3	4	3		0	3	1	0	1	1	1	0	1
135205006	498	1	1671	1	1	0	8	1	4	2	4	1	4						0	2
135205006	545	3	1672	1	1	1	1	1	4	5	1	0		0	0	1	1	0	0	1
135205006	1534	1	1674	2	1	1	5	2	4	1	1	1	2	1	1	1	1	1	1	1
135205006	498	1	1674	3	1	0	8	3	4	2		1	1	0	0	1	1	0	0	1
135205006	545	3	1676	1	1	1	1	1	4	5	2	0		1	0	1	1	0	0	1
135205006	8832	1	1679	1	1	0	3	2	4	3	4	0	3	1	0	1	1	0	1	1
135205006	545	3	1680	1	1	1	1	1	4	5	2	0		1	0	0	0	0	0	1
135205006	4881	1	1681	1	1	0	2	2	1	3	3	0	4	1	1	1	1	1		1
135205006	1534	1	1681	2	1	1	5	1	4	1	3	0	4	1	1	1	1	1	1	1
135205006	3178	1	1682	1	1	1	3	2	4	1	2	1	3	1	1	1	0	0	1	1
135205006	8832	1	1682	2	1	0	3	2	4	1		0	3	1	1	1	1	0	0	1
135205006	545	3	1682	4	1	1	1	1	4	5		0		0	1	1	1	1	1	1
135205006	683	1	1684	1	1	0	5	2	4	1		1	2	1	0	1	0	0	0	1
135205006	545	3	1684	2	1	1	1	1	4	5	1	0		1	0	1	0	0	0	1
135205006	545	3	1684	3	1	1	1	1	4	5		0		1	0	0	0	0	0	1
135205006	545	3	1685	1	1	1	1		4	5	2	0		0	0	0	0	0	0	1
135205006	498	1	1687	2	1	0	7	1	2	1	1	1	4	1	1	1	1	1	0	1
135205006	535	1	1687	5	1	1	7		4	1		1	2	1	0	0	0	0	1	1
135205006	498	1	1689	1	1	0	8	3	4	2	4	1	3						0	2
135205006	545	3	1692	1	1	0	1	1	4	5	1	0		1	1	1	1	0	0	1
135205006	1534	1	1692	2	1	1	5	2	4	2		1	3	1	0	1	0	0	1	1
135205006	498	1	1693	1	1	0	7	3	4	1		1	3	0	0	0	0	0	0	1
135205006	535	1	1693	2	1	1	7	1	1	1		1	2	0	0	0	0	0	0	1
135205006	498	1	1693	3	1	0	8	2	4	2	4	1	2						0	2
135205006	535	1	1694	1	1	1	7	2	4	2	1	0	2	1	1	1	1	1	1	1
135205006	545	3	1694	5	1	1	1	1	4	5		0		1	0	1	0	0	0	1
135205006	3178	1	1696	1	1	1	4	1	4	1		0	4	1	1	0	1	0		1
135205006	535	1	1696	2	1	1	8	1	4	2		1	2	0	0	1	0	0	0	1
135205006	545	3	1697	1	1	1	1	1	1	5	2	0		0	0	0	1	0	0	1
135205006	3178	1	1698	2	1	1	3	1	4	3	4	1	2	1	0	1	1	0	0	1
135205006	1534	1	1698	3	1	1	6	3	4	1		1	2	1	0	1	1	0	1	1
135205006	8832	1	1698	4	1	0	4	2	4	1		1	2	1	0	1	1	0	0	1
135205006	498	1	1698	5	1	0	7	2	4	1		1	2	0	0	1	1	0	0	1
135205006	498	1	1699	1	1	0	8	1	1	1	4	1	4	0	0	1	0	0	0	1
135205006	498	2	1699	2	1	0	7	1	1	3		0	4	0	0	0	0	0	0	1
135205006	535	1	1699	3	1	1	8	1	2	1		1	4	1	0	1	0	0	0	1
135205006	3178	1	1700	1	1	1	4	2	99			1	3						0	2
135205006	1534	1	1701	2	1	1	6	1	4	1	3	1	3	1	0	0	0	0	1	1
135205006	4881	3	1701	5	1	1	1	1	4	2		0		1	1	1	1	1	0	1
135205006	4881	3	1701	6	1	1	1	1	1	5		0							0	2
135205006	683	1	1703	1	1	0	6	3	4	3	4	0	2	0	0	0	0	0		1
135205006	545	3	1705	2	1	1	1	1	1	5	4	0		1	0	1	0	0	0	1
135205006	3178	1	1706	1	1	1	3	1	4	1	1	0	3	1	0	1	1	0	1	1
135205006	8832	1	1706	2	1	0	3	1	4	1		0	3	1	0	0	1	0	1	1
135205006	545	3	1706	3	1	1	1	1	4	5		0		1	1	1	1	0	0	1
135205006	535	1	1707	1	1	1	7	1	2	2	2	1	3	1	0	0	0	0	1	1
135205006	535	1	1708	1	1	1	7	1	4	2	2	1	2	0	0	0	0	0	0	1
135205006	683	1	1709	1	1	0	5	1	4	1	1	0	3	1	0	1	0	0	1	1
135205006	545	3	1709	2	1	0	1	1	1	5		0		0	0	0	0	0	0	1
135205006	545	3	1710	5	1	0	1	1	4	5	3	0		0	0	1	0	0		1
135205006	1534	1	1711	1	1	1	5	1	4	1	4	1	3	1	0	1	0	0		1
135205006	683	1	1711	2	1	0	5	3	1	1		1	2	1	0	1	0	0	0	1
135205006	545	3	1711	3	1	0	1	1	4	5		0		1	0	0	0	0	0	1
135205006	8832	1	1711	4	1	0	3	1	1	3		0	3	1	1	1	0	0	1	1
135205006	545	3	1713	1	1	0	1		1	5		0		1	1	1	1	0	0	1
135205006	498	1	1714	2	1	0	7	2	4	1	2	1	2	1	1	1	1	1	1	1
135205006	3178	1	1719	2	1	1	3	1	4	3		0	3	0	1	0	0	0	1	1
135205006	3178	1	1719	3	1	1	3	1	4	2		0	4	1	1	1	1	1	0	1
135205006	545	3	1719	8	1	1	1	1	9	4		0							0
135205006	535	1	1720	1	1	1	7	1	4	1	4	1	2	1	1	1	1	1	1	1
135205006	498	1	1720	2	1	0	8	2	4	1		1	3	1	1	1		1	0	1
135205006	8832	1	1720	3	1	0	4	2	4	3		0	4	0	1	1	0	0	0	1
130405006	535	1	1723	2	1	1	5	3	4	1	2	1	2	1	0	1	0	0	1	1
130405006	535	1	1728	1	1	1	6	3	4	1		0	4	0	0	1	0	0	0	1
130405006	498	1	1728	2	1	0	7	1	4	1	2	1	2	1	1	1	0	0	0	1
130405006	554	1	1728	3	1	1	4	2	4	3		0	2	0	0	0	0	0	0	1
130405006	535	1	1738	1	1	1	6	1	4	1		0	3	1	0	1	0	0	1	1
130405006	683	1	1738	2	1	0	6	1	4	1	2	1	3	1	0	1	0	0	0	1
130405006	467	1	1760	1	1	1	7	1	4	3	4	1	3	1	1	1	0	0	0	1
130405006	535	1	1764	1	1	1	6	2	4	1		1	2	0	0	1	0	0	1	1
130405006	535	1	1765	1	1	1	5	2	4	2	4	1	2	0	0	0	0	0	0	1
130405006	554	1	1767	2	1	1	4	1	4	1	2	1	2	1	0	1	0	0	1	1
130405006	1643	1	1768	2	1	0	3	1	2	1	2	1	3	1	0	1	0	0	1	1
130405006	535	1	1769	1	1	1	6	1	1	1		1	3	1	0	1	0	0	0	1
130405006	683	1	1769	2	1	0	6	1	2	1	4	1	2	1	0	1	0	0	0	1
130405006	683	1	1772	1	1	0	5	3	4	1	1	0	3	1	0	1	0	1	0	1
130405006	535	1	1772	2	1	1	5	3	4	1		1	2	1	0	1	1	0	1	1
130405006	4881	3	1772	3	1	0	2	1	4	5		0		1	0	1	1	0	0	1
130405006	545	3	1773	3	1	0	1	1	4	5	1	0		1	0	1	1	0	1	1
130405006	545	3	1773	4	1	0	1		4	5		0		0	0	0	0	0	1	1
130405006	467	1	1778	1	1	1	8	3	4	2		1	1						0	2
130405006	554	1	1778	2	1	1	3	2	4	3	4	0	3	1	0	1	0	0	0	1
130405006	535	1	1779	1	1	1	5	3	4	1	2	0	3	1	0	1	0	0	1	1
130405006	4881	3	1779	5	1	1	2	2	4	5		0		1	0	1	0	0	0	1
130405006	554	1	1783	2	1	1	4	3	2	2		0	2	1	1	1	0	0	0	1
130405006	467	1	1784	1	1	1	7	1	4	2		1	3	0	0	0	0	0	1	1
130405006	1643	1	1784	2	1	0	4	3	99			0	3						0	2
130405006	554	1	1784	3	1	1	4	1	1	3		0	3	1	0	1	0	0	0	1
130405006	467	1	1785	3	1	1	8	1	4	1		1	2	0	0	0	0	0	0	1
130405006	554	1	1788	1	1	1	4	1	1	2	3	1	2	1	1	1	1	1	1	1
130405006	545	3	1788	4	1	0	1	1	1	5		0		0	0	1	0	0	0	1
130405006	535	1	1794	1	1	1	6	2	1	1	1	1	2	0	0	0	0	0	0	1
130405006	554	1	1794	3	1	1	4	3	1	3		1	3	1	1	1	1	1	0	1
130405006	554	1	1794	4	1	1	3	2	1	3		1	2	1	0	1	1	1	1	1
130405006	498	1	1795	1	1	0	8	1	4	2	4	1	3	0	0	0	0	0	0	1
130405006	535	1	1795	2	1	1	5	1	4	1		0	3	1	0	1	0	0	1	1
130405006	554	1	1796	1	1	1	4	2	4	2	2	0	3	1	0	1	1	0	1	1
130405006	554	1	1800	1	1	1	3	1	4	1		0	2	1	1	1	0	0	1	1
130405006	535	1	1800	3	1	1	5	2	4	1		0	3	0	0	0	0	0	0	1
130405006	683	1	1800	4	1	0	6	2	4	1		1	2	0	1	1	0	0	0	1
130405006	4881	3	1800	5	1	0	2	1	4	5		0		0	0	0	0	0	0	1
130405006	545	3	1800	6	1	0	1	1	4	5	2	0		0	0	0	0	0	1	1
130405006	535	1	1801	1	1	1	6	2	4	2	4	1	3	1	1	1	0	0	1	1
130405006	683	1	1801	2	1	0	6	3	2			0	3						0
130405006	554	1	1802	1	1	1	4	1	4	2	2	0	3	1	0	1	0	0	1	1
130405006	554	1	1803	1	1	1	3	3	4	3	2	0	3	1	0	1	0	0	0	1
130405006	545	3	1803	4	1	1	1	1	4	5		0		1	1	1	0	0	0	1
130405006	535	1	1804	1	1	1	6	2	4	2	2	1	3	1	0	1	0	0	0	1
130405006	1643	1	1804	2	1	0	3	3	4	3		1	3	1	1	1	1	1	1	1
130405006	467	1	1806	1	1	1	8	1	4	2	2	1	2	0	0	1	0	0	0	1
130405006	535	1	1806	2	1	1	5	1	1	2		0	3	0	0	1	0	0		1
130405033	554	1	1807	1	1	1	4	3	1	2	1	0	2	1	0	1	1	0	0	1
130405033	683	1	1809	1	1	0	6	1	4	1	2	0	3						0	2
130405033	535	1	1809	2	1	1	5	3	4	1		0	2	0	0	0	0	0	0	1
130405033	554	1	1809	4	1	1	4	2	1	3		0	3	1	1	1	0	0	0	1
130405033	535	1	1810	1	1	1	5	1	4	3		1	3	0	0	0	0	0	0	1
130405033	467	1	1810	2	1	1	7	1	4	2	1	1	2	0	0	0	0	0	0	1
130405033	683	1	1812	1	1	0	6	1	4	1	2	0	2	0	0	0	0	0	0	1
130405033	554	1	1812	3	1	1	3	3	4	2		0	3	1	0	1	0	0	0	1
130405033	545	3	1812	7	1	1	1	1	1	5		1							0	2
130405033	545	3	1812	8	1	1	1	1	1	5		0		0	0	0	0	0	0	1
130405033	554	1	1813	1	1	1	4	1	4	1	2	0	2	1	1	1	0	0	1	1
130405033	545	3	1813	4	1	0	1	1	4	5		1		1	1	1		0	1	1
130405033	535	1	1814	1	1	1	5	1	4	1	1	0	3	1	1	1	0	1	0	1
130405033	683	2	1814	2	1	0	5	1	4	1		1	2	0	0	0	0	0	0	1
130405033	545	3	1814	3	1	0	1	1	4	5		0		0	0	0	0	0	0	1
130405033	554	1	1815	2	1	1	3	1	4	1		0	3	1	1	1	1	0	1	1
130405033	545	3	1815	4	1	1	1	1	4	5	1	0		1	1	1	0	0	0	1
130405033	683	1	1816	1	1	0	5	3	4	2	4	0	3	1	1	1	0	0	1	1
130405033	683	1	1817	1	1	0	6	1	4	3	1	0	3	0	0	0	0	0	0	1
130405033	554	1	1818	1	1	1	3	1	4	1		0	3	0	0	0	0	0	0	1
130405033	535	1	1818	2	1	1	6	2	4	2	1	0	4	0	0	0	0	0	0	1
130405033	4881	3	1818	4	1	1	1	1	2	5		0		1	0	0	0	0	0	1
130405033	545	3	1818	5	1	1	1	1	1	5		0		1	0	1	0	0	1	1
130405033	535	1	1819	1	1	1	6	2	4	1		1	2	0	0	0	0	0	0	1
130405033	683	1	1819	2	1	0	6	2	4	1	1	0	4	1	0	0	0	0	0	1
130405033	554	1	1819	4	1	1	3	1	1	1		0	3	0	0	1	0	0	0	1
130405033	535	1	1820	1	1	1	5	3	1	1	2	0	3	0	0	1	0	0	0	1
130405033	554	1	1821	1	1	1	4	1	4	2	4	0	3	1	1	1	1	0	1	1
130405033	554	1	1823	2	1	1	3	1	1	1	2	1	3	1	1	1	1	0	1	1
130405033	535	1	1824	1	1	1	5	3	4	2	2	0	3	1	0	1	0	0	1	1
130405033	683	1	1826	1	1	0	5	1	4	1		0	2	1	0	1	1	0	0	1
130405033	554	1	1826	2	1	1	4	1	4	1	1	1	2	1	0	1	0	0	1	1
130405033	545	3	1826	4	1	0	1	1	1	5		0		1	0	1	1	0	0	1
130405033	554	1	1827	1	1	1	3	1	4	2	4	0	4	0	1	1	0	0	0	1
130405033	535	1	1833	1	1	1	6	3	4	2	2	1	4						0	2
130405033	554	1	1833	2	1	1	4	1	4	3		0	3	1	0	1	1	0	0	1
130405033	535	1	1835	1	1	1	5	3	1	3	4	1	2	0	0	0	0	0	0	1
130405033	554	1	1836	2	1	1	4	2	4	1		0	3	1	1	1	0	1	0	1
130405033	545	3	1836	4	1	0	1	1	1	5	2	0		1	1	1	1	0	1	1
130405033	498	1	1837	1	1	0	8	2	4	2	4	1	2	1	0	1	1	0	1	1
130405033	535	1	1838	1	1	1	6	1	4	2	1	0	3	1	1	1		1	1	1
130405033	554	1	1839	1	1	1	4	2	1	2	2	0	2	1	1	1	1	0	0	1
130405033	545	3	1839	4	1	0	1	1	4	5		1		1	1	1	1	0	1	1
130405033	535	1	1840	1	1	1	6	3	4	2	1	1	3	1	0	1	0	0	1	1
130405033	554	1	1840	2	1	1	4	1	4	2		0	2	1	0	1	1	0	1	1
130405033	554	1	1840	3	1	1	4	2	4	2		0	3	1	0	1	1	0	1	1
130405033	4881	1	1840	4	1	1	2	1	4	3		0	2	1	0	1	1	0		1
130405033	4881	3	1840	5	1	0	2	1	4	5		1							0
130405033	4881	3	1840	6	1	1	2	1	4	5		1		1	0	1	1	0	1	1
130405033	4881	3	1840	7	1	0	1	1	4	5		1		1	0	0	1	0	1	1
130405033	4881	3	1840	8	1	1	1	1	4	5		1		1	0	1	1	0	1	1
130405033	545	3	1840	9	1	0	1	1	4	5		0		0	0	0	0	0	0	1
130405033	554	1	1841	1	1	1	3	2	1	1	1	1	2	1	0	1	1	0	1	1
130405033	683	1	1841	2	1	0	6	2	4	1		0	2	1	1	1		0	1	1
130405033	535	1	1841	3	1	1	5	1	1	1		1	1	1	0	1		0	0	1
130405033	683	1	1842	1	1	0	5	1	4	3	4	0	3	1	0	1	0	0	1	1
130405033	554	1	1843	1	1	1	4	1	4	2	1	0	4	0	0	0	0	0	1	1
130405033	554	1	1843	2	1	1	4	1	4	3		0	3	1	1	1	1	0	1	1
130405033	545	3	1843	5	1	1	1	1	1	5		0		1	0	1	1	1	0	1
130405033	554	1	1846	2	1	1	4	1	4	1		0	4	1	1	1	1	1	0	1
130405033	4881	1	1846	3	1	0	2	2	1	3		0	4	1	1	1	1	1	1	1
130405033	4881	3	1846	4	1	0	2	1	1	5		1		1	1	1	0	0	0	1
130405033	498	1	1846	5	1	0	7	1	1	1	2	0	4	1	1	1	0	0	0	1
130405033	554	1	1847	1	1	1	4	1	4	1		1	3	0	0	0	0	0	0	1
130405033	554	1	1848	1	1	1	3	1	4	2		0	2	1	1	1	0	0	0	1
130405033	498	1	1848	2	1	0	7	1	4	1	2	1	2	1	0	1	0	1	1	1
130405033	545	3	1848	3	1	0	1	1	4	5		0		1	0	1	0	0		1
130405033	467	1	1849	1	1	1	7	1	4	1	2	1	2	1	1	1	0	0	0	1
130405033	467	1	1850	1	1	1	7	3	4	2	1	1	2						0	2
130405033	554	1	1850	2	1	1	3	1	4	2		0	3	1	0	1	1	0	1	1
130405033	545	3	1850	5	1	0	1	1	4	5		0		0	0	0	0	0	0	1
130405033	467	1	1851	1	1	1	8	2	4	2	2	1	2	0	0	0	0	0	0	1
130405033	683	1	1851	3	1	0	6	1	4	3		0	2	1	1	1		1	1	1
130405033	554	1	1852	1	1	1	4	2	4	2	1	1	2	1	0	1	0	0	0	1
130405033	545	3	1852	3	1	0	1	1	4	5		0		0	0	0	0	0	0	1
130405033	554	1	1854	1	1	1	3	2	4	3		0	3	1	1	1	0	0	1	1
130405033	545	3	1854	3	1	0	1	1	4	5		0		1	1	1	0	0	0	1
130405033	545	3	1854	4	1	1	1	1	4	5	1	0		1	0	1	1	0	0	1
130405033	554	1	1855	1	1	1	4	1	4	1		0	3	0	1	1	1	0	0	1
130405033	545	3	1855	5	1	0	1	1	4	5	3	1		1	1	1	1	1	1	1
130405033	554	1	1856	1	1	1	4	1	4	2	3	0	4	1	0	1	0	0	0	1
130405033	554	1	1857	1	1	1	4	1	4	1		0	3	1	0	0	0	0	0	1
130405033	683	1	1857	2	1	0	5	2	2	1	1	1	3	1	1	1	1	0	0	1
130405033	554	1	1858	2	1	1	4	1	4	1	1	1	4	1	0	0	0	0	1	1
130405033	545	3	1858	4	1	1	1	1	4	5		1		1	0	1	0	0	0	1
130405033	683	1	1860	1	1	0	6	1	4	1	1	1	2	1		1	1		1	1
130405033	535	1	1860	2	1	1	6	1	4	1		0	3	1	1	1		0	0	1
130405033	554	1	1861	1	1	1	3	1	1	3	1	0	4	1	1	1	1	1	1	1
130405033	545	3	1861	2	1	1	1	1	1	5		0		0	0	0	1	0	1	1
130405033	1643	1	1862	1	1	0	3	3	4	3	1	0	2	0	1	1	1	1	0	1
130405033	683	1	1863	1	1	0	5	3	1	1		0	2	0	0	0	0	0	0	1
130405033	535	1	1863	2	1	1	5	3	4	1		1	2	0	0	1	1	0	1	1
130405033	545	3	1863	5	1	1	1		4	5	2	0		0	0	0	0	0	0	1
130405033	535	1	1864	1	1	1	5	1	4	2	1	0	2	1	0	1	0	0	0	1
130405033	467	1	1866	1	1	1	8	3	4	2	1	1	2	0	0	0	0	0	0	1
130405033	1643	1	1866	2	1	0	3	1	4	1		0	1	0	0	0	0	0	0	1
130405033	535	1	1866	3	1	1	5	1	4	1		0	3	0	0	0	0	0	1	1
130405033	1643	1	1866	4	1	0	3	2	4	1		1	3	0	0	0	0	0	0	1
130405033	535	1	1868	1	1	1	5	2	4	1	1	0	2	1	0	1	0	0	1	1
130405033	683	1	1868	2	1	0	5	1	4	1		1	2	1	1	1	1	1	1	1
130405033	498	1	1870	1	1	0	8	1	4	2	4	1	2	1	1	1	0	0	1	1
130405033	554	1	1872	1	1	1	3	2	4	3	4	0	3	1	0	1	1	1	1	1
130405033	498	1	1872	2	1	0	7	1	4	1		1	3	0	0	0	0	0	1	1
130405033	498	1	1873	1	1	0	7	1	5	2	4	0	3	1	0	1	0	0	0	1
130405033	467	1	1874	1	1	1	7	1	1	2		1	2	0	0	1	0	0	1	1
130405033	535	1	1875	1	1	1	6	1	4	2	3	0	2	1	0	1	0	0	1	1
130405033	498	1	1875	2	1	0	8	2	4	2		1	2	1	0	1	1	0	0	1
130405033	545	3	1875	4	1	0	1	1	4	5		0		1	0	1	0	0	0	1
130405033	554	1	1876	2	1	1	3	1	4	1		0	3	1	0	1	1	1	1	1
130405033	545	3	1876	5	1	1	1	1	4	5	3	0		1	0	0	1	1	0	1
130405033	683	1	1877	1	1	0	5	1	4	1		1	3	0	0	0	0	0	0	1
130405033	554	1	1877	3	1	1	3	3	4	3		1	2	1	0	1	0	0	0	1
130405033	683	1	1878	2	1	0	5	1	4	1	1	1	2	1	1	1	1	1	0	1
130405033	467	1	1878	3	1	1	8	1	4	2		1	3						0	2
130405033	535	1	1879	2	1	1	5	1	4	1	1	0	3	1	1	1	0	0	0	1
130405033	554	1	1881	2	1	1	3	2	1	1	1	0	3	1	0	1	0	0	0	1
130405033	545	3	1881	3	1	0	1	1	4	5		0		0	0	0	0	0	0	1
130405033	535	1	1882	1	1	1	5	1	4	2		0	3	1	0	1	0	0	0	1
130405033	1643	1	1882	2	1	0	3	2	4	3		0	3	0	0	0	0	0	0	1
130405033	498	1	1883	1	1	0	8	1	4	2	4	1	3						0	2
130405033	554	1	1884	1	1	1	3	3	4	1	2	0	3	1	1	1	1	1	1	1
130405033	683	1	1886	1	1	0	6	1	4	2	2	0	2	1	1	1	1	0	0	1
130405033	683	1	1887	1	1	0	5	1	4	2	4	0	2	1	1	1	0	0	1	1
130405033	554	1	1888	1	1	1	3	2	4	1	1	0	3						1	2
130405033	545	3	1888	5	1	1	1	1	4	5		0		0	0	0	0	0	0	1
130405033	535	1	1889	2	1	1	5	2	1	1	3	0	3	1	1	1	1	1	0	1
130405033	1643	1	1890	1	1	0	3	2	4	3	2	0	3	1	1	1	1	1	0	1
130405033	683	2	1890	2	1	0	5	1	4	3		1	2	1	0	1	0	0	0	1
130405033	467	1	1890	3	1	1	8	2	4	2		0	3	1	0	1	0	0	0	1
130405033	467	1	1891	1	1	1	8	1	4	2	2	1	2	1	0	1	0	0	1	1
130405033	683	1	1891	2	1	0	5	1	4	2		1	2	1	0	1	1	0	1	1
130405033	554	1	1892	1	1	1	4	1	4	2	1	0	3	1	0	1	1	0	0	1
130405033	545	3	1892	4	1	0	1		4	5		0		0	0	0	0	0	0	1
130305058	3850	1	1896	1	1	1	3	2	4	1	1	1	2	1	1	1	1		1	1
130305058	606	3	1896	5	1	0	1	1	4	3		1		0	0	0	0	0	0	1
130305058	606	3	1925	2	1	0	1	1	1	3	2	0							0	2
130305058	3850	1	1926	2	1	1	3	2	4	1	2	0	2	1	0	1	0	0		1
130305058	606	3	1926	3	1	1	1	1	4	3		0		0	0	0	0	0	0	1
130305058	3850	1	1931	3	1	1	3	1	4	2	1	0	3	1	1	1	1	1	1	1
130305058	606	3	1931	6	1	1	1	1	4	3		0		1	0	1	1	1	1	1
130305058	606	3	1950	4	1	1	1	1	4	3	3	0		0	0	0	0	0	0	1
130305058	606	3	1951	2	1	0	1	1	9	4		0							0
130305058	606	3	1951	4	1	0	1	1	9	4		0							0
130305058	6369	3	1976	3	1	1	2	1	4	3		0		1	1	1	0		0	1
130305058	6369	2	1976	4	1	0	2	1	4	3		0	3	1	1	1	0	0	0	1
130305032	1757	1	1984	1	1	1	5	1	1	1	1	0	3	1	0	1	0	0	0	1
130305032	597	1	1984	2	1	0	8	2	99			0	3						0	2
130305032	3850	1	1984	3	1	1	3	2	99			0	3						0	2
130305032	644	1	1986	1	1	1	7	2	4	2	3	1	3	1	0	1	0	0	0	1
130305032	3850	1	1986	2	1	1	3	1	99			0	3						0	2
130305032	597	1	1988	1	1	0	7	2	4	1	1	1	2	0	0	1	0	0	0	1
130305032	644	1	1988	2	1	1	7	1	99			0	3						0	2
130305032	1757	1	1988	3	1	1	5	1	99			0	3						0	2
130305032	3850	1	1988	4	1	1	4	1	99			0	3						0	2
130305032	861	1	1989	2	1	0	5	2	99			0	3						0	2
130305032	644	2	1990	1	1	1	8	1	1	2	3	0	4	0	0	0	0	0	0	1
130305032	861	1	1990	2	1	0	6	1	1	2		0	3	0	0	0	0	0	0	1
130305032	861	1	1991	2	1	0	5	1	4	2		1	3	1	0	1	1	0	0	1
130305032	3850	1	1991	3	1	1	4	2	4	1		1	3	0	0	1	0	0	0	1
130305032	861	1	1991	7	1	0	5	1	99			0	3						0	2
130305032	3850	1	1991	8	1	1	3	1	4	3		1	3	1	0	1	1	1	0	1
130305032	10701	1	1991	10	1	0	3	1	4	3		1	3	0	1	1	0	0	0	1
130305032	861	1	1991	12	1	0	6	1	1	2		1	2	1	0	1	1	1	0	1
130305032	3850	1	1993	1	1	1	4	1	4	1	3	0	3	0	0	1	0	0	1	1
130305032	861	1	1993	2	1	0	6	1	99			0	3						0	2
130305032	644	1	1994	1	1	1	7	1	4	2	3	1	2	1	0	1	1	0	0	1
130305032	1757	1	1994	2	1	1	5	3	99			0	3						0	2
130305032	10701	1	1995	1	1	0	4	2	4	2	3	0	4	1	0	1	0	1	1	1
130305032	861	1	1996	1	1	0	6	1	1	3	2	1	2	1	1	1	0	1	0	1
130305032	644	1	1997	1	1	1	8	3	4	2	4	1	2						0	2
130305032	1757	1	1999	1	1	1	5	2	4	1	1	1	3	0	0	1	1	0	0	1
130305032	861	1	1999	2	1	0	6	2	99			0	3						0	2
130305032	1757	1	2000	1	1	1	6	3	4	2	4	1	3						0	2
130305032	597	1	2000	2	1	0	7	1	99			0	3						0	2
130305032	3850	1	2001	1	1	1	3	1	4	1	4	0	3	1	1	1	1	0	1	1
130305032	1757	1	2007	1	1	1	6	1	1	1	4	0	3	1		1	0	0	1	1
130305032	1757	1	2008	1	1	1	6	2	4	1		1	3						1	2
130305032	597	1	2009	2	1	0	8	1	4	1		1	3	1	0	1	1	0	1	1
130305032	644	1	2010	1	1	1	8	1	4	2	3	1	2	1	1	1	0	1	0	1
130305032	3850	1	2011	2	1	1	3	1	4	1	1	0	2	0	0	0	0	0	1	1
130305032	606	3	2011	6	1	0	1	1	4	3	1	0		1	0	1	0	1	1	1
130305032	606	3	2011	7	1	0	1	1	4	3		0		0	0	0	0	0	0	1
130305032	10701	1	2012	1	1	0	4	1	4	1		1	3	1	1	1	1	1	0	1
130305032	3850	1	2012	2	1	1	3	3	4	1	3	0	2	1	0	0	0	1	0	1
130305032	644	1	2013	1	1	1	7	1	4	1	2	1	2	0	0	0	0	0	0	1
130305032	861	1	2013	3	1	0	5	3	4	2		1	2	1	0	1	1	0	1	1
130305032	3850	1	2013	4	1	1	4	2	4	1		0	3	0	0	0	0	0	0	1
130305032	606	3	2013	5	1	0	1	1	4	3		0							0	2
130305032	861	1	2015	1	1	0	6	1	4	1	3	1	2	0	0	1	0	0	1	1
130305032	644	1	2016	2	1	1	7	1	4	1		1	3	1	0	1	0	0	0	1
130305032	3850	1	2016	4	1	1	4	1	4	1		0	3	1	1	1	1	0	0	1
130305032	6369	3	2016	6	1	0	2	1	1	3		0		1	0	1	1	0	0	1
130305032	6369	3	2016	7	1	0	2	1	1	3		1							0	2
130305032	606	3	2016	8	1	0	1	1	4	3		0		1	0	1	1	0	0	1
130305032	3850	1	2017	1	1	1	3	1	4	1	4	0	3	1	0	1	0	0	0	1
130305032	597	1	2023	1	1	0	7	2	4	1	4	1	2	0	0	0	0	0	0	1
130305032	644	1	2023	2	1	1	7	2	2	1		1	3	0	0	1	1	0	1	1
130305032	644	1	2025	1	1	1	7	1	1	2	4	1	3						0	2
130305032	3850	1	2026	2	1	1	3	2	4	2	1	0	4	1	1	1	1	1	1	1
130305032	606	3	2026	3	1	0	1	1	4	3		0		1	1	1	1	1	0	1
130305032	606	3	2026	4	1	1	1	1	4	3		0		1	1	1	1	1	0	1
130305032	606	3	2026	5	1	0	1	1	4	3		0		1	0	1	1	1	1	1
130305032	861	1	2030	1	1	0	5	3	1	1	2	0	3	1	0	1	1	0	0	1
130305032	3850	1	2030	2	1	1	4	1	4	1		0	3	0	0	0	0	0	0	1
130305032	3850	1	2030	3	1	1	3	2	4	2		0	3	1	0	1	1	1	0	1
130305032	606	3	2030	5	1	0	1	1	4	3		1		0	0	0	0	0	0	1
130305032	3850	1	2032	2	1	1	4	1	4	1	2	0	2	1	0	1	0	0	1	1
130305032	597	1	2033	1	1	0	7	3	4	1	2	1	2						0	2
130305032	606	3	2033	4	1	1	1	1	4	3		0		1	0	1	0	0	0	1
130305032	3850	1	2038	4	1	1	3	2	4	2	2	1	3	1	1	1	1	1	1	1
130305032	606	3	2038	5	1	0	1	1	4	3		0		0	0	1	1	1	0	1
130305032	644	1	2039	1	1	1	7	2	4	1	4	0	4	0	0	0	0	0	0	1
130305032	644	1	2039	2	1	1	7	2	99			0	3						0	2
130305032	3850	1	2039	3	1	1	4	2	99			0	3						0	2
130305032	1757	1	2045	1	1	1	6	1	4	2	3	1	3	1	0	0	1	0	0	1
130305032	3850	1	2045	2	1	1	4	1	4	3		0	4	0	0	1	1	0	1	1
130305032	1757	1	2055	1	1	1	6	2	4	2	3	0	2	1	0	1	1	0	1	1
130305032	3850	1	2056	1	1	1	4	2	4	1	4	1	3	0	0	0	0	0	0	1
130305032	861	1	2059	1	1	0	5	1	4	1	4	1	2	0	0	0	1	0	1	1
130305032	10701	1	2060	1	1	0	4	2	4	1	2	1	3	1	1	1	1	1	1	1
130305032	1757	1	2060	3	1	1	6	3	4	1		1	3	0	0	0	0	0	0	1
130305032	3850	1	2061	1	1	1	3	1	1	3	4	0	3	1	1	1	1	0	1	1
130305032	597	1	2061	2	1	0	8	1	1	1		1	2	0	0	0	0	0	0	1
130305032	644	1	2061	3	1	1	8	2	4	1		1	2	0	0	1	1	0	0	1
130305032	3850	1	2063	1	1	1	4	3	4	1		0	4	1	0	1	0	0	0	1
130305032	1757	1	2064	1	1	1	5	2	4	2	2	0	3	0	0	1	0	0	0	1
130305032	6369	1	2064	3	1	1	2	3	4	3		1	3	1	1	1	1	1	1	1
130305032	6369	3	2064	4	1	0	1	1	4	3		0		0	0	1	0	0	0	1
130305032	6369	3	2064	5	1	0	1	1	4	3		0		0	0	0	0	0	0	1
130305032	606	3	2064	6	1	0	1	1	1	3		0		0	0	0	0	0	0	1
130305032	6369	1	2064	7	1	1	2	3	4	3		0	2	0	0	0	0	1	1	1
130305039	562	1	2066	1	1	1	7	2	4	2		1	2	0	0	1	0	0	0	1
130305039	671	1	2066	3	1	1	4	2	99			0	3						0	2
130305039	597	1	2067	1	1	0	7	3	1	1	4	1	2						0	2
130305039	562	1	2067	2	1	1	7	1	4	1		0	3	1	0	1	0	0	1	1
130305039	1991	1	2070	1	1	0	4	1	4	1		0	4	1	0	0	0	0	0	1
130305039	671	1	2070	2	1	1	4	3	4	1		0	3						0	2
130305039	606	3	2070	3	1	1	1		4	4		0							0	2
130305039	562	1	2072	1	1	1	7	2	1	1		1	3						0	2
130305039	597	1	2072	2	1	0	7	2	4	1	4	1	3						0	2
130305039	671	1	2074	1	1	1	4	2	1	2	4	0	3	1	0	1	1	1	0	1
130305039	606	3	2079	3	1	1	1	1	4	5	4	0		0	0	0	0	0	0	1
130305039	671	1	2080	1	1	1	3	2	4	3		0	3	1	0	1	0	0	0	1
130305039	606	3	2080	2	1	1	1	1	1	5		0							0	2
130305039	861	1	2094	1	1	0	6	1	4	1		1	3	0	0	1	1	1	0	1
130305039	613	1	2094	2	1	1	5	1	4	1	4	0	4	1	0	1	0	1	1	1
130305039	671	1	2094	3	1	1	3	1	99			0	3						0	2
130305039	671	1	2094	4	1	1	3	3	99			0	3						0	2
130305039	597	1	2099	1	1	0	7	2	4	2	2	0	3						0	2
130305039	671	1	2110	2	1	1	4	3	4	1	4	1	2	1	0	1	1	0	0	1
130305039	606	3	2110	3	1	1	1	1	4	5		0		0	0	0	0	0	0	1
130305039	861	1	2125	1	1	0	5	2	4	1		0	3	0	0	0	0	0	0	1
130305039	613	1	2125	2	1	1	5	1	4	1	4	0	3						0	2
130305039	671	1	2125	3	1	1	3	2	1	3		0	3	0	0	0	0	0	0	1
130305039	671	1	2130	1	1	1	3	2	99	3	2	0	3	1	0	1	1	0	0	1
130305039	861	1	2138	1	1	0	6	3	4	1	1	0	3	1	0	1	1	0	1	1
130305039	613	1	2138	2	1	1	5	1	4	1		0	3	1	0	1	1	0	1	1
130305039	606	3	2138	3	1	1	1	1	4	5		0		0	0	0	1	0	0	1
130305039	597	1	2139	1	1	0	7	1	4	1		1	2	1	0	1	1	1	0	1
130305039	613	1	2139	2	1	1	6	2	4	1	4	0	3	0	0	0	0	0	0	1
130305039	671	1	2139	3	1	1	3	2	4	3		0	3	1	0	1	1	0	0	1
130305039	597	1	2141	1	1	0	7	2	1	1	4	1	2	1	0	1	1	1	0	1
130305039	613	1	2141	2	1	1	5	3	4	1		0	2	1	0	1	1	0	0	1
130305039	1991	1	2148	2	1	0	4	3	4	1	2	1	2	1	0	1	1	1	0	1
130305048	671	1	2151	1	1	1	3	2	4	1		0	3	1	0	1	1	0	1	1
130305048	562	1	2160	1	1	1	7	3	1	3	4	1	3	0	0	0	0	0	0	1
130305048	597	1	2162	1	1	0	7	3	2	1	4	0	3	0	0	0	0	0	0	1
130305048	562	1	2162	2	1	1	8	3	4	1		1	2	0	0	0	0	0	0	1
130305048	671	1	2162	3	1	1	4	3	99			0	3						0	2
130305048	671	1	2164	1	1	1	4	2	1	1	4	0	4	1	0	1	0	0	0	1
130305048	606	3	2164	4	1	1	1	1	4	3		0		1	0	1	0	0	0	1
130305048	597	1	2165	1	1	0	7	2	1	1	4	0	3	0	0	0	1	0	1	1
130305048	562	1	2165	2	1	1	7	2	4	1		0	3	0	0	0	0	1	1	1
130305048	562	1	2169	1	1	1	7	2	4	1	2	1	2	1	0	1	0	0	1	1
130305048	597	1	2169	2	1	0	7	3	4	1		1	3						0	2
130305048	671	1	2176	2	1	1	4	2	1	1		0	3	0	0	1	0	0	0	1
130305048	597	1	2177	1	1	0	8	2	4	1		1	3	0	0	0	0	0	0	1
130305048	562	1	2177	2	1	1	7	2	99			0	3						0	2
130305048	613	1	2182	1	1	1	5	1	2	1	4	1	3	0	0	0	0	0	1	1
130305048	606	3	2185	3	1	0	1	1	4	3	1	0		1	0	1	0	0	0	1
130305048	671	1	2191	3	1	1	3	3	4	3	4	0	3	1	1	1	1	1	1	1
130305048	597	1	2192	1	1	0	8	2	1	1		1	1	0	0	0	0	0	1	1
130305048	562	1	2192	2	1	1	7	2	4	1	4	1	3	0	0	0	0	0	0	1
130305048	671	1	2192	3	1	1	3	1	4	3		0	3	1	0	1	1	0	1	1
130305048	671	1	2199	1	1	1	3	2	4	2	3	0	2	1	0	1	1	0	1	1
130305048	597	1	2201	1	1	0	8	2	4	2		1	2	0	0	0	0	0	0	1
130305048	562	1	2206	1	1	1	7	1	4	2	4	1	2	0	0	1		0	0	1
130305048	562	1	2222	1	1	1	7	3	4	2	2	1	2	1	0	1	0	0	1	1
130305048	597	1	2224	1	1	0	8	3	4	1	4	1	3	0	0	1	0	0	0	1
130305048	613	1	2229	1	1	1	5	3	4	3	2	0	3	1	0	1	0	0	0	1
130305048	613	2	2229	2	1	1	6	1	4	2		1	3	0	0	0	0	0	0	1
130305048	606	3	2229	4	1	1	1	1	1	3		0		0	0	0	0	0	0	1
130305032	597	2	2243	1	1	0	8	1	4	1	1	1	3	1	1	1	1	0	1	1
130305032	562	1	2243	2	1	1	7	2	4	1		1	2	1	0	1	0	0	0	1
130305032	562	1	2245	1	1	1	7	3	1	3	4	1	3						0	2
130305032	613	1	2246	1	1	1	6	3	4	3		0	4	0	0	0	0	0	1	1
130305032	671	1	2246	3	1	1	4	2	4	1	2	1	3	1	0	1	0	0	0	1
130305032	861	1	2247	1	1	0	6	1	4	1		0	3	1	1	1	1	1	1	1
130305032	613	1	2247	2	1	1	5	1	4	1	1	0	3	1	0	1	1	0	0	1
130305032	606	3	2247	10	1	0	1	1	4	3		0		0	0	0	0	0	0	1
130305032	6369	1	2253	1	1	1	2	1	4			0	3						0	2
130305032	671	1	2253	2	1	1	4	3	4	2		1	1	1	1	1	0	0	1	1
130305032	606	3	2253	3	1	0	1	1	4	3	2	0		1	1	1	1	0	0	1
130305032	613	1	2257	1	1	1	5	2	4	2		1	2	0	0	1	1	0	1	1
130305032	671	1	2262	1	1	1	4	1	4	1		0	3	1	0	1	1	0	0	1
130305032	606	3	2262	7	1	0	1	1	1	3	1	0		1	0	1	1	0	0	1
130305032	861	1	2266	1	1	0	6	1	4	1	4	1	3	1	0	1	1	0	0	1
130305032	613	1	2267	1	1	1	6	2	4	2	1	1	2	1	0	1	0	0	1	1
130305032	613	1	2268	1	1	1	5	2	4	1		1	1						1	2
130305032	861	1	2268	2	1	0	5	2	4	1	4	0	4	1	1	1	1	0	1	1
130305032	671	1	2269	1	1	1	3	1	4	1	2	0	3	1	0	0	0	0	0	1
130305032	562	1	2270	1	1	1	8	1	4	2	3	1	3	0	0	0	0	0	0	1
130305032	562	1	2270	2	1	1	7	2	1	3		1	2	0	0	0	0	0	0	1
[truncated: 14,384 more rows]

## Sheet: Dictionary
Variable Dictionary
Variable	Description
cluster	Cluster
weight	Sample weights
questionnaire	Type of questionnaire
coderesidence	Residence code
orderperson	Order of the person in the family
region	Region
gender	Gender
agerange	Age range
schooling	Schooling
race	Race
marital	Marital status
incomepc	Per capita income
chronic	Chronic disease
health	Self-assessment of health
available	Uses non-prescribed medication based on availability in the home
knowing	Uses non-prescribed medication based on knowing someone who had already used the same medicine
previous	Uses non-prescribed medication based on having previously used the same medication
read	Uses non-prescribed medication after having read the instructions
access	Uses non-prescribed medication if has easy access to it
selfmed	Self-medication
declaration	Declaration of self-medication
